# Supplementary material for: Evidence for vitellogenin DNA‐binding in honey bees
Source: Protein Sci. 2025 Sep 13;34(10):e70291. doi: 10.1002/pro.70291 (PMC12432429; doi:10.1002/pro.70291)
Supplement: Supplementary file 3 — Data S1: Chip_RNAseq_Proteins_GO: Contains the ChIP sites, RNAseq DEG analysis, list of nuclear proteins and the GO term analyses for these datasets. [file PRO-34-e70291-s001.xlsx]

## Sheet: ChIP genes
All Genes	Shared Nurse-Forager	Unique Nurse	Unique Forager
5-ht7	5-ht7	Abscam	LOC100576174
Amih	Amih	Cac	LOC100576247
bantam	bantam	CPR19	LOC100576289
C1q-VP	C1q-VP	E74	LOC100576779
Crzr	Crzr	GstD1	LOC100577291
Def1	Def1	LCCH3	LOC100577759
Dop3	Dop3	LOC100576304	LOC100577773
Fstl5	Fstl5	LOC100576361	LOC100577963
Hiscl1	Hiscl1	LOC100576476	LOC100578042
LOC100576170	LOC100576170	LOC100576602	LOC100578314
LOC100576373	LOC100576373	LOC100576746	LOC100578361
LOC100576381	LOC100576381	LOC100576754	LOC100578680
LOC100576428	LOC100576428	LOC100576805	LOC100578706
LOC100576444	LOC100576444	LOC100577201	LOC102653804
LOC100576498	LOC100576498	LOC100577278	LOC102653951
LOC100576828	LOC100576828	LOC100577436	LOC102654216
LOC100576925	LOC100576925	LOC100577487	LOC102654354
LOC100576936	LOC100576936	LOC100577492	LOC102654371
LOC100577019	LOC100577019	LOC100577516	LOC102654390
LOC100577196	LOC100577196	LOC100577752	LOC102654884
LOC100577216	LOC100577216	LOC100577772	LOC102654906
LOC100577306	LOC100577306	LOC100577981	LOC102654940
LOC100577430	LOC100577430	LOC100578068	LOC102655078
LOC100577455	LOC100577455	LOC100578262	LOC102656302
LOC100577481	LOC100577481	LOC100578412	LOC102656818
LOC100577493	LOC100577493	LOC100578442	LOC102656931
LOC100577522	LOC100577522	LOC100578660	LOC107963975
LOC100577648	LOC100577648	LOC100578783	LOC107965127
LOC100577749	LOC100577749	LOC100578866	LOC107965573
LOC100577758	LOC100577758	LOC100578893	LOC107965660
LOC100577767	LOC100577767	LOC102653841	LOC107965756
LOC100577769	LOC100577769	LOC102653850	LOC112935903
LOC100577788	LOC100577788	LOC102653851	LOC113218562
LOC100577795	LOC100577795	LOC102654051	LOC113218567
LOC100577798	LOC100577798	LOC102654395	LOC113218728
LOC100577849	LOC100577849	LOC102654435	LOC113219036
LOC100577876	LOC100577876	LOC102654557	LOC113219114
LOC100577905	LOC100577905	LOC102654698	LOC113219123
LOC100577929	LOC100577929	LOC102654738	LOC113219153
LOC100577942	LOC100577942	LOC102654783	LOC113219335
LOC100577955	LOC100577955	LOC102654883	LOC113219339
LOC100578019	LOC100578019	LOC102655054	LOC113219343
LOC100578023	LOC100578023	LOC102655454	LOC113219371
LOC100578091	LOC100578091	LOC102655859	LOC408306
LOC100578170	LOC100578170	LOC102656085	LOC408343
LOC100578173	LOC100578173	LOC102656106	LOC408387
LOC100578194	LOC100578194	LOC102656218	LOC408493
LOC100578417	LOC100578417	LOC102656608	LOC408631
LOC100578448	LOC100578448	LOC107964022	LOC408727
LOC100578697	LOC100578697	LOC107964769	LOC408925
LOC100578965	LOC100578965	LOC107964797	LOC408970
LOC102653572	LOC102653572	LOC107965086	LOC409063
LOC102653663	LOC102653663	LOC107965105	LOC409077
LOC102653741	LOC102653741	LOC107965368	LOC409857
LOC102653764	LOC102653764	LOC107965436	LOC410103
LOC102654106	LOC102654106	LOC113218575	LOC410202
LOC102654363	LOC102654363	LOC113218643	LOC410465
LOC102654584	LOC102654584	LOC113218662	LOC410550
LOC102654592	LOC102654592	LOC113218737	LOC410612
LOC102654804	LOC102654804	LOC113219079	LOC410669
LOC102654865	LOC102654865	LOC113219103	LOC410791
LOC102655202	LOC102655202	LOC113219127	LOC410882
LOC102655287	LOC102655287	LOC113219156	LOC410896
LOC102655373	LOC102655373	LOC113219340	LOC411194
LOC102655399	LOC102655399	LOC113219342	LOC411196
LOC102655479	LOC102655479	LOC113219345	LOC411200
LOC102655661	LOC102655661	LOC113219351	LOC411414
LOC102655682	LOC102655682	LOC113219352	LOC411753
LOC102655756	LOC102655756	LOC113219353	LOC411856
LOC102656143	LOC102656143	LOC113219380	LOC412624
LOC102656245	LOC102656245	LOC408264	LOC412795
LOC102656321	LOC102656321	LOC408324	LOC412865
LOC102656390	LOC102656390	LOC408434	LOC413388
LOC102656403	LOC102656403	LOC408520	LOC413679
LOC102656601	LOC102656601	LOC408533	LOC414025
LOC102656712	LOC102656712	LOC408642	LOC550941
LOC102656729	LOC102656729	LOC408715	LOC551126
LOC102656821	LOC102656821	LOC408725	LOC551268
LOC102656862	LOC102656862	LOC408805	LOC551282
LOC107963995	LOC107963995	LOC408808	LOC551356
LOC107964038	LOC107964038	LOC408827	LOC551803
LOC107964083	LOC107964083	LOC408857	LOC551849
LOC107964581	LOC107964581	LOC408914	LOC552471
LOC107964726	LOC107964726	LOC409032	LOC552774
LOC107964766	LOC107964766	LOC409172	LOC724380
LOC107965102	LOC107965102	LOC409598	LOC724502
LOC107965750	LOC107965750	LOC409631	LOC724552
LOC107965807	LOC107965807	LOC409740	LOC724619
LOC107965808	LOC107965808	LOC409765	LOC724914
LOC107965873	LOC107965873	LOC409814	LOC724992
LOC107965922	LOC107965922	LOC409849	LOC725924
LOC107965941	LOC107965941	LOC409892	LOC726076
LOC107966034	LOC107966034	LOC409949	LOC726586
LOC113218557	LOC113218557	LOC410006	Mad
LOC113218587	LOC113218587	LOC410148	Mir3759
LOC113218735	LOC113218735	LOC410278	Tk
LOC113218747	LOC113218747	LOC410299
LOC113218872	LOC113218872	LOC410317
LOC113218876	LOC113218876	LOC410357
LOC113218900	LOC113218900	LOC410363
LOC113218944	LOC113218944	LOC410365
LOC113218945	LOC113218945	LOC410370
LOC113219024	LOC113219024	LOC410402
LOC113219074	LOC113219074	LOC410494
LOC113219087	LOC113219087	LOC410685
LOC113219223	LOC113219223	LOC410884
LOC113219229	LOC113219229	LOC410933
LOC113219238	LOC113219238	LOC411024
LOC113219333	LOC113219333	LOC411378
LOC113219336	LOC113219336	LOC411611
LOC113219337	LOC113219337	LOC411986
LOC113219338	LOC113219338	LOC412064
LOC113219341	LOC113219341	LOC412528
LOC113219350	LOC113219350	LOC412552
LOC113219354	LOC113219354	LOC412594
LOC113219355	LOC113219355	LOC412735
LOC113219358	LOC113219358	LOC412853
LOC113219363	LOC113219363	LOC412859
LOC113219364	LOC113219364	LOC412863
LOC113219365	LOC113219365	LOC412959
LOC113219366	LOC113219366	LOC412993
LOC113219367	LOC113219367	LOC412994
LOC113219368	LOC113219368	LOC413064
LOC113219369	LOC113219369	LOC413192
LOC113219370	LOC113219370	LOC413207
LOC113219372	LOC113219372	LOC413569
LOC113219373	LOC113219373	LOC413994
LOC113219374	LOC113219374	LOC550665
LOC113219375	LOC113219375	LOC550734
LOC113219376	LOC113219376	LOC550930
LOC113219377	LOC113219377	LOC550981
LOC113219378	LOC113219378	LOC551045
LOC113219379	LOC113219379	LOC551157
LOC113219381	LOC113219381	LOC551180
LOC113219382	LOC113219382	LOC551206
LOC113219383	LOC113219383	LOC551454
LOC113219384	LOC113219384	LOC551723
LOC113219386	LOC113219386	LOC552146
LOC113219387	LOC113219387	LOC552202
LOC408271	LOC408271	LOC552244
LOC408315	LOC408315	LOC552776
LOC408339	LOC408339	LOC552844
LOC408386	LOC408386	LOC724259
LOC408406	LOC408406	LOC724328
LOC408444	LOC408444	LOC724331
LOC408516	LOC408516	LOC724333
LOC408531	LOC408531	LOC724365
LOC408561	LOC408561	LOC724498
LOC408579	LOC408579	LOC724655
LOC408618	LOC408618	LOC724736
LOC408646	LOC408646	LOC724908
LOC408685	LOC408685	LOC724997
LOC408710	LOC408710	LOC725038
LOC408763	LOC408763	LOC725061
LOC408792	LOC408792	LOC725101
LOC408869	LOC408869	LOC725164
LOC408876	LOC408876	LOC725268
LOC408892	LOC408892	LOC725479
LOC408942	LOC408942	LOC725504
LOC408971	LOC408971	LOC725530
LOC409061	LOC409061	LOC725548
LOC409182	LOC409182	LOC725871
LOC409212	LOC409212	LOC725909
LOC409257	LOC409257	LOC725931
LOC409306	LOC409306	LOC726033
LOC409358	LOC409358	LOC726044
LOC409383	LOC409383	LOC726126
LOC409405	LOC409405	LOC726292
LOC409422	LOC409422	LOC726367
LOC409441	LOC409441	LOC726401
LOC409452	LOC409452	LOC726417
LOC409468	LOC409468	LOC726456
LOC409714	LOC409714	LOC726605
LOC409722	LOC409722	LOC726611
LOC409780	LOC409780	LOC726672
LOC409792	LOC409792	LOC726779
LOC409842	LOC409842	LOC726948
LOC409990	LOC409990	LOC726963
LOC410166	LOC410166	LOC726966
LOC410216	LOC410216	LOC727119
LOC410241	LOC410241	LOC727335
LOC410283	LOC410283	Mir6064
LOC410306	LOC410306	Mir9889
LOC410316	LOC410316	NLG-5
LOC410353	LOC410353	Or2
LOC410475	LOC410475	TRNAL-AAG
LOC410506	LOC410506	tRNA-Leu
LOC410535	LOC410535	tRNA-Val
LOC410687	LOC410687
LOC410696	LOC410696
LOC410732	LOC410732
LOC410806	LOC410806
LOC410812	LOC410812
LOC410938	LOC410938
LOC410940	LOC410940
LOC410944	LOC410944
LOC411252	LOC411252
LOC411264	LOC411264
LOC411288	LOC411288
LOC411344	LOC411344
LOC411345	LOC411345
LOC411347	LOC411347
LOC411348	LOC411348
LOC411361	LOC411361
LOC411380	LOC411380
LOC411467	LOC411467
LOC411486	LOC411486
LOC411563	LOC411563
LOC411586	LOC411586
LOC411936	LOC411936
LOC412018	LOC412018
LOC412100	LOC412100
LOC412101	LOC412101
LOC412109	LOC412109
LOC412115	LOC412115
LOC412167	LOC412167
LOC412172	LOC412172
LOC412711	LOC412711
LOC412791	LOC412791
LOC412818	LOC412818
LOC412896	LOC412896
LOC413005	LOC413005
LOC413098	LOC413098
LOC413106	LOC413106
LOC413109	LOC413109
LOC413129	LOC413129
LOC413146	LOC413146
LOC413159	LOC413159
LOC413190	LOC413190
LOC413210	LOC413210
LOC413242	LOC413242
LOC413319	LOC413319
LOC413382	LOC413382
LOC413502	LOC413502
LOC413504	LOC413504
LOC413520	LOC413520
LOC413555	LOC413555
LOC413816	LOC413816
LOC413950	LOC413950
LOC413987	LOC413987
LOC550655	LOC550655
LOC550808	LOC550808
LOC550828	LOC550828
LOC550899	LOC550899
LOC551057	LOC551057
LOC551131	LOC551131
LOC551205	LOC551205
LOC551391	LOC551391
LOC551400	LOC551400
LOC551426	LOC551426
LOC551495	LOC551495
LOC551501	LOC551501
LOC551537	LOC551537
LOC551580	LOC551580
LOC551581	LOC551581
LOC551593	LOC551593
LOC551661	LOC551661
LOC551667	LOC551667
LOC551717	LOC551717
LOC551751	LOC551751
LOC551793	LOC551793
LOC551993	LOC551993
LOC552018	LOC552018
LOC552072	LOC552072
LOC552077	LOC552077
LOC552178	LOC552178
LOC552278	LOC552278
LOC552308	LOC552308
LOC552453	LOC552453
LOC552483	LOC552483
LOC552493	LOC552493
LOC552635	LOC552635
LOC552755	LOC552755
LOC724138	LOC724138
LOC724172	LOC724172
LOC724178	LOC724178
LOC724179	LOC724179
LOC724233	LOC724233
LOC724239	LOC724239
LOC724287	LOC724287
LOC724319	LOC724319
LOC724344	LOC724344
LOC724373	LOC724373
LOC724382	LOC724382
LOC724442	LOC724442
LOC724518	LOC724518
LOC724610	LOC724610
LOC724718	LOC724718
LOC724783	LOC724783
LOC724819	LOC724819
LOC724823	LOC724823
LOC724825	LOC724825
LOC724903	LOC724903
LOC724946	LOC724946
LOC724952	LOC724952
LOC724955	LOC724955
LOC725021	LOC725021
LOC725024	LOC725024
LOC725033	LOC725033
LOC725106	LOC725106
LOC725111	LOC725111
LOC725146	LOC725146
LOC725279	LOC725279
LOC725294	LOC725294
LOC725346	LOC725346
LOC725406	LOC725406
LOC725595	LOC725595
LOC725620	LOC725620
LOC725753	LOC725753
LOC725792	LOC725792
LOC725840	LOC725840
LOC725860	LOC725860
LOC725885	LOC725885
LOC725964	LOC725964
LOC726042	LOC726042
LOC726095	LOC726095
LOC726121	LOC726121
LOC726231	LOC726231
LOC726240	LOC726240
LOC726262	LOC726262
LOC726269	LOC726269
LOC726349	LOC726349
LOC726458	LOC726458
LOC726488	LOC726488
LOC726655	LOC726655
LOC726656	LOC726656
LOC726688	LOC726688
LOC726696	LOC726696
LOC726798	LOC726798
LOC726803	LOC726803
LOC726880	LOC726880
LOC726929	LOC726929
LOC727116	LOC727116
LOC727173	LOC727173
LOC727302	LOC727302
LOC727429	LOC727429
Mir316	Mir316
Mir3774	Mir3774
Mir3797	Mir3797
nAChRa3	nAChRa3
nAChRa6	nAChRa6
Psq	Psq
Ripk5	Ripk5
TRNAF-GAA	TRNAF-GAA
TRNAI-AAU	TRNAI-AAU
TRNAR-UCU	TRNAR-UCU
TRNAV-CAC	TRNAV-CAC
Wat	Wat
Abscam
Cac
CPR19
E74
GstD1
LCCH3
LOC100576304
LOC100576361
LOC100576476
LOC100576602
LOC100576746
LOC100576754
LOC100576805
LOC100577201
LOC100577278
LOC100577436
LOC100577487
LOC100577492
LOC100577516
LOC100577752
LOC100577772
LOC100577981
LOC100578068
LOC100578262
LOC100578412
LOC100578442
LOC100578660
LOC100578783
LOC100578866
LOC100578893
LOC102653841
LOC102653850
LOC102653851
LOC102654051
LOC102654395
LOC102654435
LOC102654557
LOC102654698
LOC102654738
LOC102654783
LOC102654883
LOC102655054
LOC102655454
LOC102655859
LOC102656085
LOC102656106
LOC102656218
LOC102656608
LOC107964022
LOC107964769
LOC107964797
LOC107965086
LOC107965105
LOC107965368
LOC107965436
LOC113218575
LOC113218643
LOC113218662
LOC113218737
LOC113219079
LOC113219103
LOC113219127
LOC113219156
LOC113219340
LOC113219342
LOC113219345
LOC113219351
LOC113219352
LOC113219353
LOC113219380
LOC408264
LOC408324
LOC408434
LOC408520
LOC408533
LOC408642
LOC408715
LOC408725
LOC408805
LOC408808
LOC408827
LOC408857
LOC408914
LOC409032
LOC409172
LOC409598
LOC409631
LOC409740
LOC409765
LOC409814
LOC409849
LOC409892
LOC409949
LOC410006
LOC410148
LOC410278
LOC410299
LOC410317
LOC410357
LOC410363
LOC410365
LOC410370
LOC410402
LOC410494
LOC410685
LOC410884
LOC410933
LOC411024
LOC411378
LOC411611
LOC411986
LOC412064
LOC412528
LOC412552
LOC412594
LOC412735
LOC412853
LOC412859
LOC412863
LOC412959
LOC412993
LOC412994
LOC413064
LOC413192
LOC413207
LOC413569
LOC413994
LOC550665
LOC550734
LOC550930
LOC550981
LOC551045
LOC551157
LOC551180
LOC551206
LOC551454
LOC551723
LOC552146
LOC552202
LOC552244
LOC552776
LOC552844
LOC724259
LOC724328
LOC724331
LOC724333
LOC724365
LOC724498
LOC724655
LOC724736
LOC724908
LOC724997
LOC725038
LOC725061
LOC725101
LOC725164
LOC725268
LOC725479
LOC725504
LOC725530
LOC725548
LOC725871
LOC725909
LOC725931
LOC726033
LOC726044
LOC726126
LOC726292
LOC726367
LOC726401
LOC726417
LOC726456
LOC726605
LOC726611
LOC726672
LOC726779
LOC726948
LOC726963
LOC726966
LOC727119
LOC727335
Mir6064
Mir9889
NLG-5
Or2
TRNAL-AAG
tRNA-Leu
tRNA-Val
LOC100576174
LOC100576247
LOC100576289
LOC100576779
LOC100577291
LOC100577759
LOC100577773
LOC100577963
LOC100578042
LOC100578314
LOC100578361
LOC100578680
LOC100578706
LOC102653804
LOC102653951
LOC102654216
LOC102654354
LOC102654371
LOC102654390
LOC102654884
LOC102654906
LOC102654940
LOC102655078
LOC102656302
LOC102656818
LOC102656931
LOC107963975
LOC107965127
LOC107965573
LOC107965660
LOC107965756
LOC112935903
LOC113218562
LOC113218567
LOC113218728
LOC113219036
LOC113219114
LOC113219123
LOC113219153
LOC113219335
LOC113219339
LOC113219343
LOC113219371
LOC408306
LOC408343
LOC408387
LOC408493
LOC408631
LOC408727
LOC408925
LOC408970
LOC409063
LOC409077
LOC409857
LOC410103
LOC410202
LOC410465
LOC410550
LOC410612
LOC410669
LOC410791
LOC410882
LOC410896
LOC411194
LOC411196
LOC411200
LOC411414
LOC411753
LOC411856
LOC412624
LOC412795
LOC412865
LOC413388
LOC413679
LOC414025
LOC550941
LOC551126
LOC551268
LOC551282
LOC551356
LOC551803
LOC551849
LOC552471
LOC552774
LOC724380
LOC724502
LOC724552
LOC724619
LOC724914
LOC724992
LOC725924
LOC726076
LOC726586
Mad
Mir3759
Tk

## Sheet: GO - ChIP genes
Group	Level	GO Term	adj. p	Genes	Go Term Code
All ChIP Sites	Biological Process	multicellular organismal process	1.07789e-13	100576174,100576247,100576828,100577019,100577430,100577795,100577942,100577955,100578023,100578660,102654216,102654906,102655661,102656321,107964022,107966034,113219367,406072,406123,408264,408306,408315,408343,408387,408406,408434,408444,408533,408579,408618,408631,408685,408725,408727,408758,408763,408764,408792,408869,408876,408995,409032,409040,409042,409061,409063,409383,409468,409631,40972…	GO:0032501
All ChIP Sites	Biological Process	anatomical structure development	2.67175e-09	100576174,100576247,100576828,100577795,100577942,100578660,102655661,107964022,406072,406123,408264,408306,408343,408387,408406,408434,408444,408531,408533,408579,408618,408631,408685,408725,408727,408758,408763,408764,408792,408869,408876,409032,409061,409383,409468,409722,409817,409842,409849,409949,410241,410306,410316,410365,410506,410535,410669,410685,410696,410732,410812,411194,411196,4112…	GO:0048856
All ChIP Sites	Biological Process	developmental process	3.4685e-09	100576174,100576247,100576828,100577795,100577942,100578660,102655661,107964022,406072,406123,408264,408306,408343,408387,408406,408434,408444,408531,408533,408579,408618,408631,408685,408725,408727,408758,408763,408764,408792,408869,408876,409032,409061,409383,409468,409722,409817,409842,409849,409949,410241,410306,410316,410365,410506,410535,410669,410685,410696,410732,410812,411194,411196,4112…	GO:0032502
All ChIP Sites	Biological Process	multicellular organism development	7.11361e-09	100576174,100576247,100576828,100577795,100577942,100578660,102655661,406072,406123,408264,408306,408343,408387,408406,408434,408444,408533,408579,408618,408631,408685,408725,408727,408758,408763,408764,408792,408869,408876,409032,409061,409383,409468,409722,409817,409842,409849,409949,410306,410316,410365,410506,410535,410669,410685,410696,410732,410812,411194,411196,411200,411264,411288,411344,…	GO:0007275
All ChIP Sites	Biological Process	cell differentiation	1.0589e-07	100576247,100576828,100577795,100577942,100578660,107964022,406123,408264,408343,408387,408531,408618,408631,408725,408727,408758,408763,408764,408792,408869,408876,409383,409722,409817,409842,409849,409949,410241,410316,410506,410535,410669,410685,410812,411194,411264,411288,411344,411347,411586,411986,412115,412172,412528,412552,412711,412735,412795,412853,412863,412865,413064,413388,413502,413…	GO:0030154
All ChIP Sites	Biological Process	cellular developmental process	1.19329e-07	100576247,100576828,100577795,100577942,100578660,107964022,406123,408264,408343,408387,408531,408618,408631,408725,408727,408758,408763,408764,408792,408869,408876,409383,409722,409817,409842,409849,409949,410241,410316,410506,410535,410669,410685,410812,411194,411264,411288,411344,411347,411586,411986,412115,412172,412528,412552,412711,412735,412795,412853,412863,412865,413064,413388,413502,413…	GO:0048869
All ChIP Sites	Biological Process	system development	6.80202e-07	100576174,100576247,100577795,100577942,100578660,102655661,406123,408264,408306,408343,408387,408406,408579,408618,408631,408685,408725,408727,408758,408763,408764,408792,408869,408876,409032,409383,409722,409817,409849,410306,410316,410506,410535,410669,410685,410696,410732,410812,411194,411200,411264,411288,411344,411347,411986,412172,412528,412711,412735,412853,412863,412865,412896,413190,413…	GO:0048731
All ChIP Sites	Biological Process	cell development	1.95256e-06	100576247,100576828,100578660,107964022,406123,408264,408343,408387,408631,408725,408727,408758,408763,408764,408792,408869,408876,409383,409722,409817,409842,409849,410241,410316,410535,410669,410685,410812,411194,411264,411288,411344,411347,411586,412115,412172,412528,412552,412711,412735,412795,412853,412863,412865,413064,413388,413502,413504,413569,413950,550930,551057,551206,551356,551391,55…	GO:0048468
All ChIP Sites	Biological Process	nervous system development	3.74882e-06	100576247,100578660,408264,408343,408387,408618,408631,408725,408727,408763,408764,408792,408869,408876,409383,409722,409817,409849,410316,410506,410535,410669,410685,410696,410732,410812,411194,411264,411288,411344,411347,412172,412528,412711,412735,412853,412865,412896,413388,413502,413504,413569,413950,413994,550930,551206,551803,552178,552844,724172,724319,724333,724518,724736,724914,724997,7…	GO:0007399
All ChIP Sites	Biological Process	neurogenesis	1.49639e-05	100576247,100578660,408264,408343,408387,408618,408631,408725,408727,408764,408792,408869,408876,409383,409722,409817,409849,410316,410506,410535,410669,410685,410812,411194,411264,411288,411344,412172,412528,412711,412735,412853,412865,413388,413502,413504,413569,413950,550930,551206,551803,552178,724172,724319,724518,724914,724997,725294,725792,726076,726349,726456,726798,726929,727302,727335	GO:0022008
All ChIP Sites	Biological Process	generation of neurons	1.64719e-05	100576247,100578660,408264,408343,408387,408618,408631,408725,408727,408764,408792,408869,408876,409383,409722,409817,409849,410316,410506,410535,410669,410685,410812,411194,411264,411288,411344,412172,412528,412711,412735,412853,412865,413388,413502,413504,413569,413950,550930,551803,552178,724172,724319,724518,724914,724997,725294,725792,726076,726349,726456,726929,727302,727335	GO:0048699
All ChIP Sites	Biological Process	neuron differentiation	1.70937e-05	100576247,100578660,408264,408343,408618,408631,408725,408727,408764,408792,408869,408876,409383,409722,409817,409849,410316,410506,410535,410669,410685,410812,411194,411264,411288,411344,412172,412528,412711,412853,412865,413388,413502,413504,413569,413950,550930,551803,552178,724172,724319,724518,724914,725294,725792,726076,726349,726456,726929,727302,727335	GO:0030182
All ChIP Sites	Biological Process	behavior	2.45191e-05	100577019,100577430,100578023,107964022,406072,406083,408343,408764,408876,408995,409040,409042,409063,409849,410006,410669,411200,411264,411288,411347,411611,412818,413388,413502,413816,413994,550899,551751,552635,724172,724914,724955,725346,725384,726076,726458,726672,726702	GO:0007610
All ChIP Sites	Biological Process	cell-cell signaling	5.59992e-05	100576174,100576247,100577019,406072,406083,408343,408764,408914,408971,408995,409032,409040,409383,409849,410306,410685,411288,411347,411611,412594,412740,412818,412896,412994,413146,413242,413502,413994,551010,552178,552844,724997,725860,725996,726702,726798,726929	GO:0007267
All ChIP Sites	Biological Process	anatomical structure morphogenesis	9.86111e-05	100576247,100576828,100577795,100577942,100578660,102655661,107964022,406123,408264,408306,408343,408444,408618,408725,408727,408758,408763,408792,408869,408876,409383,409722,409817,409842,409849,410316,410506,410535,410669,410685,410812,411194,411200,411264,411288,411344,411586,411986,412115,412172,412528,412711,412795,412853,412863,412865,413064,413190,413242,413388,413502,413504,413569,413950,…	GO:0009653
All ChIP Sites	Biological Process	neuron development	0.000119821	100576247,100578660,408264,408343,408631,408725,408727,408764,408869,408876,409383,409722,409817,409849,410316,410535,410669,410685,410812,411194,411264,411288,411344,412528,412711,412853,412865,413504,413569,413950,550930,552178,724172,724319,724518,725294,725792,726076,726349,726456,727302	GO:0048666
All ChIP Sites	Biological Process	regulation of cell communication	0.000244375	100576174,100577019,100578068,406072,408271,408343,408406,408533,408764,408869,408971,408995,409032,409061,409383,409468,409722,409849,410006,410370,410685,410732,410812,411288,411347,411586,411611,412115,412172,412528,412711,412818,412865,412896,412994,413190,413504,413569,413994,551501,551580,552844,724344,724365,724610,724955,724997,725860,726262,726401,726458,726488,726702,727335	GO:0010646
All ChIP Sites	Biological Process	regulation of signaling	0.000250528	100576174,100577019,100578068,406072,408271,408343,408406,408533,408764,408869,408971,408995,409032,409061,409383,409468,409722,409849,410006,410370,410685,410732,410812,411288,411347,411586,411611,412115,412172,412528,412711,412818,412865,412896,412994,413190,413504,413569,413994,551501,551580,552844,724344,724365,724610,724955,724997,725860,726262,726401,726458,726488,726702,727335	GO:0023051
All ChIP Sites	Biological Process	cell projection organization	0.000450785	100576247,100578170,100578660,408264,408343,408444,408631,408725,408792,408869,409358,409383,409722,409817,409849,410316,410506,410535,410669,410685,411194,411264,411288,411344,411563,412172,412528,412711,412795,412853,412865,413388,413504,413569,413950,550930,551495,724319,724518,724619,725294,725479,725792,726076,726349,726929	GO:0030030
All ChIP Sites	Biological Process	cellular component morphogenesis	0.000471318	100576247,100576828,100578660,107964022,408264,408343,408725,408869,409383,409722,409817,409849,410316,410535,410669,410685,411194,411264,411288,411344,412172,412528,412711,412795,412853,412865,413064,413388,413504,413569,413950,550930,724319,724518,724955,725294,725792,726121,726349,726929	GO:0032989
All ChIP Sites	Biological Process	plasma membrane bounded cell projection organization	0.000566414	100576247,100578170,100578660,408264,408343,408444,408631,408725,408792,408869,409358,409383,409722,409817,409849,410316,410506,410535,410669,410685,411194,411264,411288,411344,412172,412528,412711,412795,412853,412865,413388,413504,413569,413950,550930,551495,724319,724518,724619,725294,725479,725792,726076,726349,726929	GO:0120036
All ChIP Sites	Biological Process	regulation of membrane potential	0.000575312	1.00577e+80	GO:0042391
All ChIP Sites	Biological Process	eye photoreceptor cell differentiation	0.000595499	4.08618e+107	GO:0001754
All ChIP Sites	Biological Process	cell morphogenesis	0.000626392	100576247,100578660,408264,408343,408725,408869,408876,409383,409722,409817,409849,410316,410506,410535,410669,410685,410812,411194,411264,411288,411344,411586,412172,412528,412711,412853,412865,413388,413502,413504,413569,413950,550930,724319,724518,725294,725792,726349,726929	GO:0000902
All ChIP Sites	Biological Process	photoreceptor cell differentiation	0.000685485	4.08618e+113	GO:0046530
All ChIP Sites	Biological Process	mating	0.00070353	1.00578e+74	GO:0007618
All ChIP Sites	Biological Process	chemotaxis	0.000758182	1.00576e+173	GO:0006935
All ChIP Sites	Biological Process	cell fate commitment	0.000759338	1.00576e+146	GO:0045165
All ChIP Sites	Biological Process	response to external stimulus	0.000790425	100576247,100578660,112935903,406072,406143,408264,408315,408343,408725,408764,408869,409040,409306,409383,409631,409722,409817,409849,409857,410316,410669,410685,410812,411194,411344,412115,412172,412528,412711,412853,412865,413388,413504,413569,413950,550930,551057,724319,724442,724518,724736,724946,725024,725294,725595,726126,726349,726458,726798,726929	GO:0009605
All ChIP Sites	Biological Process	instar larval or pupal development	0.000842558	1.00576e+200	GO:0002165
All ChIP Sites	Biological Process	memory	0.00089104	1.00577e+80	GO:0007613
All ChIP Sites	Biological Process	cell projection morphogenesis	0.00089853	1.00576e+209	GO:0048858
All ChIP Sites	Biological Process	plasma membrane bounded cell projection morphogenesis	0.00089853	1.00576e+209	GO:0120039
All ChIP Sites	Biological Process	mating behavior	0.000902755	1.00578e+68	GO:0007617
All ChIP Sites	Biological Process	cell morphogenesis involved in differentiation	0.00101537	1.00576e+215	GO:0000904
All ChIP Sites	Biological Process	cell part morphogenesis	0.00108749	1.00576e+209	GO:0032990
All ChIP Sites	Biological Process	compound eye photoreceptor cell differentiation	0.00111672	4.08618e+101	GO:0001751
All ChIP Sites	Biological Process	eye development	0.00115993	4.08306e+149	GO:0001654
All ChIP Sites	Biological Process	cell junction organization	0.00115993	1.00576e+155	GO:0034330
All ChIP Sites	Biological Process	sensory system development	0.00115993	4.08306e+149	GO:0048880
All ChIP Sites	Biological Process	visual system development	0.00115993	4.08306e+149	GO:0150063
All ChIP Sites	Biological Process	instar larval or pupal morphogenesis	0.00117791	1.00576e+176	GO:0048707
All ChIP Sites	Biological Process	axonogenesis	0.0012494	1.00576e+179	GO:0007409
All ChIP Sites	Biological Process	axon guidance	0.00157377	1.00576e+161	GO:0007411
All ChIP Sites	Biological Process	cell fate specification	0.00169506	1.00576e+68	GO:0001708
All ChIP Sites	Biological Process	neuron projection morphogenesis	0.00182383	1.00576e+203	GO:0048812
All ChIP Sites	Biological Process	post-embryonic animal morphogenesis	0.00187858	1.00576e+176	GO:0009886
All ChIP Sites	Biological Process	eye morphogenesis	0.00189215	4.08306e+125	GO:0048592
All ChIP Sites	Biological Process	sensory organ morphogenesis	0.00189215	4.08306e+125	GO:0090596
All ChIP Sites	Biological Process	reproductive behavior	0.00204773	1.00578e+68	GO:0019098
All ChIP Sites	Biological Process	cell morphogenesis involved in neuron differentiation	0.00216356	1.00576e+191	GO:0048667
All ChIP Sites	Biological Process	metamorphosis	0.00217305	1.00576e+176	GO:0007552
All ChIP Sites	Biological Process	sexual reproduction	0.00220003	100576828,100578023,107964022,406123,408315,408343,408758,408764,408869,409383,409842,410241,410812,411264,411288,411347,411586,412064,412172,412528,412552,412795,412853,412896,413064,413242,413319,413502,413569,413816,413950,413994,550899,551356,551391,551501,724955,726076,726456,726672,726702,726929,726963	GO:0019953
All ChIP Sites	Biological Process	multi-organism reproductive process	0.00220003	100576828,100578023,107964022,406123,408315,408343,408758,408764,408869,409383,409842,410241,410812,411264,411288,411347,411586,412064,412172,412528,412552,412795,412853,412896,413064,413242,413319,413502,413569,413816,413950,413994,550899,551356,551391,551501,724955,726076,726456,726672,726702,726929,726963	GO:0044703
All ChIP Sites	Biological Process	axon development	0.00232069	1.00576e+173	GO:0061564
All ChIP Sites	Biological Process	synapse organization	0.0023402	1.00576e+128	GO:0050808
All ChIP Sites	Biological Process	regulation of multicellular organismal development	0.00235847	1.00577e+194	GO:2000026
All ChIP Sites	Biological Process	regulation of multicellular organismal process	0.00239217	100576247,100576828,100577019,100578023,406072,408343,408387,408533,408764,408869,408876,409722,409849,410006,410685,410732,410812,411200,411264,411347,411611,412172,412853,412896,413242,413388,413502,413504,413569,413994,550930,551803,552178,552635,724319,724333,724914,725792,726456,726458,726696,726929,727335	GO:0051239
All ChIP Sites	Biological Process	neuron projection development	0.0024088	1.00576e+209	GO:0031175
All ChIP Sites	Biological Process	biological regulation	0.00242343	100576174,100576247,100576746,100576754,100576805,100576828,100577019,100577758,100577795,100577876,100577942,100577955,100578023,100578068,100578262,100578660,100578706,102653764,102654216,102655054,102655479,102655661,107964022,406072,406083,406123,408264,408271,408306,408315,408343,408386,408387,408406,408516,408533,408579,408618,408631,408685,408710,408727,408758,408763,408764,408792,408808,4…	GO:0065007
All ChIP Sites	Biological Process	multi-organism process	0.00251077	100576828,100578023,107964022,406123,408315,408343,408758,408764,408869,409383,409842,410241,410812,411264,411288,411347,411586,412064,412172,412528,412552,412795,412853,412896,413064,413242,413319,413502,413569,413816,413950,413994,550899,551356,551391,551501,724955,726076,726456,726672,726702,726929,726963,727335	GO:0051704
All ChIP Sites	Biological Process	compound eye morphogenesis	0.00252897	4.08306e+119	GO:0001745
All ChIP Sites	Biological Process	neuron projection guidance	0.0025772	1.00576e+161	GO:0097485
All ChIP Sites	Biological Process	compound eye development	0.00274614	4.08306e+137	GO:0048749
All ChIP Sites	Biological Process	positive regulation of circadian sleep/wake cycle, sleep	0.00282458	1.00577e+35	GO:0045938
All ChIP Sites	Biological Process	taxis	0.00294588	1.00576e+179	GO:0042330
All ChIP Sites	Biological Process	multicellular organismal reproductive process	0.00302323	100576828,100578023,107964022,406123,408315,408343,408758,408764,408869,409383,409842,410241,410812,411264,411288,411347,411586,412064,412172,412528,412552,412795,412853,412896,413064,413242,413319,413502,413569,413816,413950,413994,550899,551356,551391,551501,724955,726076,726456,726672,726702,726929,726963	GO:0048609
All ChIP Sites	Biological Process	response to chemical	0.00325272	100576247,100577942,100577955,100578068,100578660,102654216,107966034,406072,408264,408343,408869,408995,409032,409040,409042,409306,409383,409631,409722,409817,409849,410006,410241,410316,410669,410685,410732,410791,410812,411194,411264,411288,411344,411347,411611,412115,412172,412528,412711,412853,412863,412865,413388,413504,413569,413950,413994,550930,551010,552635,724172,724319,724365,724518,…	GO:0042221
All ChIP Sites	Biological Process	reproduction	0.00383264	100576247,100576828,100578023,107964022,406123,408315,408343,408758,408764,408869,409383,409405,409814,409842,409849,410241,410685,410812,411264,411288,411347,411586,412064,412172,412528,412552,412795,412853,412896,413064,413242,413319,413502,413569,413816,413950,413994,550899,551356,551391,551501,551803,552244,724914,724955,725038,726076,726456,726672,726702,726929,726963	GO:0000003
All ChIP Sites	Biological Process	photoreceptor cell development	0.00387683	4.08727e+71	GO:0042461
All ChIP Sites	Biological Process	second-messenger-mediated signaling	0.00417368	4.08764e+71	GO:0019932
All ChIP Sites	Biological Process	negative regulation of cellular process	0.00429547	100576828,100577019,100577795,100578068,100578262,102653764,102655661,406123,408271,408516,408631,408869,408876,409383,409405,409722,409780,409849,410353,410506,410685,410732,410812,410882,410940,411264,411288,411586,411611,411936,412115,412528,412552,412735,412791,412853,412863,413502,413504,413569,413950,413994,550930,551045,551131,551391,551501,551580,551803,552844,724047,724344,724382,724442,…	GO:0048523
All ChIP Sites	Biological Process	regulation of response to stimulus	0.00442903	100577019,100578068,408271,408406,408533,408869,408995,409032,409061,409383,409468,409722,409849,410006,410370,410685,410732,410812,411288,411586,412115,412172,412528,412711,412865,412896,412994,413190,413388,413504,413569,413950,551501,551580,724319,724344,724365,724610,724955,724997,726262,726401,726458,726488,726702,727335	GO:0048583
All ChIP Sites	Biological Process	learning or memory	0.00476125	1.00577e+86	GO:0007611
All ChIP Sites	Biological Process	cognition	0.00476125	1.00577e+86	GO:0050890
All ChIP Sites	Biological Process	negative regulation of cell communication	0.00497214	1.00577e+143	GO:0010648
All ChIP Sites	Biological Process	negative regulation of signaling	0.00516095	1.00577e+143	GO:0023057
All ChIP Sites	Biological Process	motor neuron axon guidance	0.00533446	1.00576e+56	GO:0008045
All ChIP Sites	Biological Process	locomotion	0.00563277	100576247,100578660,408264,408315,408869,409040,409383,409722,409817,409849,410316,410506,410669,410685,410812,411194,411344,411347,412172,412528,412711,412853,412865,413242,413319,413504,413569,413950,550930,551356,551593,724319,724333,724518,724736,724955,725294,726076,726349,726929	GO:0040011
All ChIP Sites	Biological Process	adult behavior	0.00606063	4.08343e+77	GO:0030534
All ChIP Sites	Biological Process	regulation of nervous system development	0.00620573	4.08387e+137	GO:0051960
All ChIP Sites	Biological Process	regulation of localization	0.00629796	1.00576e+188	GO:0032879
All ChIP Sites	Biological Process	photoreceptor cell axon guidance	0.00740138	4.08869e+35	GO:0072499
All ChIP Sites	Biological Process	negative regulation of biological process	0.00742705	100576828,100577019,100577795,100578068,100578262,102653764,102655661,406123,408271,408516,408618,408631,408727,408869,408876,409383,409405,409722,409780,409849,410103,410353,410506,410685,410732,410812,410882,410896,410940,411264,411288,411586,411611,411936,412115,412528,412552,412735,412791,412853,412863,413146,413502,413504,413569,413950,413994,550930,551045,551131,551391,551501,551580,551803,…	GO:0048519
All ChIP Sites	Biological Process	post-embryonic animal organ development	0.00758667	1.00576e+164	GO:0048569
All ChIP Sites	Biological Process	regulation of biological process	0.00760844	100576174,100576247,100576746,100576805,100576828,100577019,100577758,100577795,100577876,100577942,100577955,100578023,100578068,100578262,100578660,100578706,102653764,102654216,102655054,102655479,102655661,107964022,406072,406083,406123,408264,408271,408315,408343,408386,408387,408406,408516,408533,408579,408618,408631,408685,408710,408727,408758,408763,408764,408869,408876,408971,408995,4090…	GO:0050789
All ChIP Sites	Biological Process	positive regulation of multicellular organismal process	0.00808995	1.00577e+125	GO:0051240
All ChIP Sites	Biological Process	extracellular matrix organization	0.00817497	4.08579e+47	GO:0030198
All ChIP Sites	Biological Process	regulation of stem cell proliferation	0.00817497	4.09383e+47	GO:0072091
All ChIP Sites	Biological Process	movement of cell or subcellular component	0.0082323	100576247,100578170,100578660,408264,408315,408444,408685,408869,409358,409383,409722,409817,409849,410316,410506,410669,410685,410812,411194,411344,411347,412172,412528,412711,412853,412865,413242,413319,413504,413569,413950,550899,550930,551356,551495,551593,552635,724319,724518,724955,725294,725479,726076,726349,726456,726929	GO:0006928
All ChIP Sites	Biological Process	sensory organ development	0.00825357	4.08306e+155	GO:0007423
All ChIP Sites	Biological Process	animal organ development	0.00848183	100576247,100577795,100577942,102655661,406123,408264,408306,408579,408618,408685,408727,408758,408763,408792,408869,408876,409383,409722,409849,410306,410506,410669,410685,410696,410812,411264,411986,412172,412528,412853,412863,413190,413242,413388,413502,413504,413569,550930,551356,551501,551793,551803,724172,724319,724914,725504,726456,726929,727302,727335	GO:0048513
All ChIP Sites	Biological Process	positive regulation of stem cell proliferation	0.00862348	4.09722e+35	GO:2000648
All ChIP Sites	Biological Process	cell surface receptor signaling pathway	0.00867333	100576247,100576805,100578068,107964022,408264,408406,408869,408995,409032,409061,409383,409422,409468,409722,409849,410685,410732,410812,411586,412172,412528,412711,412740,412818,412865,412896,412993,413242,413502,413504,413569,550930,551010,551501,551793,552178,724610,724997,725996,726488,726702,726798,726929,727335	GO:0007166
All ChIP Sites	Biological Process	courtship behavior	0.00889543	4.08343e+47	GO:0007619
All ChIP Sites	Biological Process	response to oxygen-containing compound	0.00962559	4.08343e+125	GO:1901700
All ChIP Sites	Biological Process	trans-synaptic signaling	0.00969602	1.00576e+167	GO:0099537
All ChIP Sites	Biological Process	synaptic signaling	0.0100259	1.00576e+167	GO:0099536
All ChIP Sites	Biological Process	developmental growth	0.0109384	1.00576e+134	GO:0048589
All ChIP Sites	Biological Process	regulation of biological quality	0.0114548	100576174,100576247,100577019,100578023,107964022,406072,408306,408343,408618,408764,408792,408808,408869,408876,408914,408971,409040,409061,409631,409792,409849,409990,410306,410317,410365,410506,410732,410812,411347,412115,412740,412795,412818,412853,412896,413106,413190,413504,413569,413816,413994,550655,550734,550930,550981,551010,551206,552635,552844,724287,724333,724365,724382,724442,724955…	GO:0065008
All ChIP Sites	Biological Process	chemical synaptic transmission, postsynaptic	0.0121345	4.08995e+41	GO:0099565
All ChIP Sites	Biological Process	imaginal disc morphogenesis	0.0125347	1.00576e+146	GO:0007560
All ChIP Sites	Biological Process	post-embryonic animal organ morphogenesis	0.0125347	1.00576e+146	GO:0048563
All ChIP Sites	Biological Process	homophilic cell adhesion via plasma membrane adhesion molecules	0.0125619	4.09061e+47	GO:0007156
All ChIP Sites	Biological Process	anesthesia-resistant memory	0.0126618	4.08995e+23	GO:0007615
All ChIP Sites	Biological Process	regulation of extracellular matrix organization	0.0126618	4.08579e+23	GO:1903053
All ChIP Sites	Biological Process	modulation of chemical synaptic transmission	0.0135356	1.00576e+77	GO:0050804
All ChIP Sites	Biological Process	regulation of trans-synaptic signaling	0.0135356	1.00576e+77	GO:0099177
All ChIP Sites	Biological Process	cellular component organization	0.0135439	100576174,100576247,100576805,100576828,100577648,100577769,100578170,100578660,102655399,102655661,107964022,113219103,406123,408264,408343,408386,408406,408444,408579,408631,408685,408715,408725,408764,408792,408869,408876,408914,408925,408942,408971,409061,409358,409383,409405,409722,409765,409780,409817,409842,409849,410103,410241,410306,410316,410353,410506,410535,410669,410685,410732,410812…	GO:0016043
All ChIP Sites	Biological Process	cellular component assembly	0.0146505	100576174,100576828,100577648,100578170,100578660,102655399,107964022,406123,408343,408386,408444,408579,408685,408764,408869,408876,408914,409358,409383,409405,409780,409842,409849,410353,410506,410732,411347,411563,412115,412711,412795,412853,412896,413064,413502,413569,413950,413994,550655,550665,551057,551206,551495,551751,552635,552844,724333,724610,724619,724955,725024,725479,725595,726076,…	GO:0022607
All ChIP Sites	Biological Process	regulation of cellular component organization	0.0147425	100576828,406123,408406,408579,408631,408764,408869,408876,408971,409383,409849,410241,410506,410732,411264,411347,411753,412172,412795,412853,412863,412896,413388,413569,413950,413994,550655,724319,724333,724382,724619,724819,724914,724955,725595,725792,726076,726456	GO:0051128
All ChIP Sites	Biological Process	regulation of cell differentiation	0.0149206	1.00577e+146	GO:0045595
All ChIP Sites	Biological Process	positive regulation of cell population proliferation	0.0149427	4.09722e+53	GO:0008284
All ChIP Sites	Biological Process	regulation of circadian sleep/wake cycle, sleep	0.0164828	1.00577e+41	GO:0045187
All ChIP Sites	Biological Process	positive regulation of circadian rhythm	0.0166358	1.00577e+35	GO:0042753
All ChIP Sites	Biological Process	chemosensory behavior	0.0166623	4.06072e+47	GO:0007635
All ChIP Sites	Biological Process	multicellular organism reproduction	0.0176511	100576828,100578023,107964022,406123,408315,408343,408758,408764,408869,409383,409814,409842,410241,410812,411264,411288,411347,411586,412064,412172,412528,412552,412795,412853,412896,413064,413242,413319,413502,413569,413816,413950,413994,550899,551356,551391,551501,552244,724955,725038,726076,726456,726672,726702,726929,726963	GO:0032504
All ChIP Sites	Biological Process	cell surface receptor signaling pathway involved in cell-cell signaling	0.0184689	1.00576e+92	GO:1905114
All ChIP Sites	Biological Process	reproductive process	0.0184773	100576247,100576828,100578023,107964022,406123,408315,408343,408758,408764,408869,409383,409405,409842,409849,410241,410685,410812,411264,411288,411347,411586,412064,412172,412528,412552,412795,412853,412896,413064,413242,413319,413502,413569,413816,413950,413994,550899,551356,551391,551501,551803,724914,724955,726076,726456,726672,726702,726929,726963	GO:0022414
All ChIP Sites	Biological Process	regulation of developmental process	0.0194553	100576247,100576828,408387,408533,408758,408763,408764,408869,408876,409722,409849,410506,410685,410732,410812,411264,411347,412172,412528,412853,412896,413242,413388,413502,413504,413569,413994,550930,551803,552178,552635,724319,724333,724914,725024,725792,726456,726696,726929,727335	GO:0050793
All ChIP Sites	Biological Process	response to stimulus	0.0200289	100576247,100576746,100576805,100577019,100577758,100577942,100577955,100578023,100578068,100578660,102654216,102655054,107964022,107966034,112935903,406072,406083,406143,408264,408271,408315,408343,408406,408533,408725,408764,408869,408942,408971,408995,409032,409040,409042,409061,409063,409306,409383,409422,409468,409631,409722,409817,409849,409857,410006,410241,410316,410370,410669,410685,4107…	GO:0050896
All ChIP Sites	Biological Process	cell communication	0.0206384	100576174,100576247,100576746,100576805,100577019,100577758,100577942,100577955,100578023,100578068,102654216,102655054,107964022,406072,406083,408264,408271,408315,408343,408406,408533,408764,408869,408914,408971,408995,409032,409040,409042,409061,409383,409422,409468,409631,409722,409849,410006,410241,410306,410370,410685,410732,410812,410933,411264,411288,411347,411586,411611,412115,412172,412…	GO:0007154
All ChIP Sites	Biological Process	synaptic growth at neuromuscular junction	0.0224499	4.08764e+71	GO:0051124
All ChIP Sites	Biological Process	circadian sleep/wake cycle, sleep	0.0226004	1.00577e+41	GO:0050802
All ChIP Sites	Biological Process	regulation of signal transduction	0.0229895	100577019,100578068,408271,408406,408533,408869,408995,409032,409061,409383,409468,409722,409849,410006,410370,410685,410732,410812,411288,411586,412115,412172,412528,412711,412865,412896,412994,413190,413504,413569,551501,551580,724344,724365,724610,724955,724997,726262,726401,726458,726488,726702,727335	GO:0009966
All ChIP Sites	Biological Process	regionalization	0.023118	1.00576e+155	GO:0003002
All ChIP Sites	Biological Process	post-embryonic development	0.0236986	100576247,100577795,102655661,406123,408434,408579,408685,408758,408792,409383,409849,410506,410685,410812,411264,411986,412115,412172,412528,412863,413190,413242,413388,413502,413504,550930,551057,551356,551501,551803,552635,724382,725024,725038,726929,727335	GO:0009791
All ChIP Sites	Biological Process	stem cell proliferation	0.023773	4.08869e+59	GO:0072089
All ChIP Sites	Biological Process	regulation of cellular process	0.0238503	100576174,100576247,100576746,100576805,100576828,100577019,100577758,100577795,100577876,100577942,100577955,100578023,100578068,100578262,100578660,100578706,102653764,102654216,102655054,102655479,102655661,107964022,406072,406083,406123,408264,408271,408315,408343,408386,408387,408406,408516,408533,408579,408631,408685,408710,408758,408763,408764,408869,408876,408971,408995,409032,409040,4090…	GO:0050794
All ChIP Sites	Biological Process	negative regulation of signal transduction	0.0240158	1.00577e+125	GO:0009968
All ChIP Sites	Biological Process	response to organic substance	0.0246078	1.00578e+173	GO:0010033
All ChIP Sites	Biological Process	regulation of transport	0.0247102	1.00576e+125	GO:0051049
All ChIP Sites	Biological Process	stem cell differentiation	0.0248878	1.00576e+56	GO:0048863
All ChIP Sites	Biological Process	chemical synaptic transmission	0.0252081	1.00576e+161	GO:0007268
All ChIP Sites	Biological Process	anterograde trans-synaptic signaling	0.0252081	1.00576e+161	GO:0098916
All ChIP Sites	Biological Process	regulation of membrane potential in photoreceptor cell	0.0253222	4.06072e+17	GO:0016057
All ChIP Sites	Biological Process	system process	0.025478	100577019,100577430,100577955,102654216,102654906,102656321,107966034,113219367,408343,408444,408764,408792,408876,408995,409040,409631,409849,410006,411264,411288,411347,411611,412115,412711,412740,412818,412865,412896,413382,413388,413502,551010,551803,552635,724172,724823,724955,725384,725479,725996,726262,726458,726702	GO:0003008
All ChIP Sites	Biological Process	localization of cell	0.0257098	1.00576e+116	GO:0051674
All ChIP Sites	Biological Process	signal transduction	0.0263734	100576247,100576746,100576805,100577019,100577758,100577942,100577955,100578023,100578068,102654216,102655054,107964022,406083,408264,408271,408315,408406,408533,408764,408869,408971,408995,409032,409040,409042,409061,409383,409422,409468,409631,409722,409849,410006,410241,410370,410685,410732,410812,410933,411264,411288,411586,411611,412115,412172,412528,412711,412740,412795,412818,412865,412896…	GO:0007165
All ChIP Sites	Biological Process	regulation of intracellular signal transduction	0.0277326	4.08271e+137	GO:1902531
All ChIP Sites	Biological Process	adenylate cyclase-activating G protein-coupled receptor signaling pathway	0.0290113	4.08995e+29	GO:0007189
All ChIP Sites	Biological Process	activation of adenylate cyclase activity	0.0290113	4.08995e+29	GO:0007190
All ChIP Sites	Biological Process	cell-cell adhesion via plasma-membrane adhesion molecules	0.0290868	4.09061e+47	GO:0098742
All ChIP Sites	Biological Process	cellular component organization or biogenesis	0.029147	100576174,100576247,100576805,100576828,100577648,100577769,100578170,100578660,102655399,102655661,107964022,113219103,406123,408264,408343,408386,408406,408444,408579,408631,408685,408715,408725,408764,408792,408869,408876,408914,408925,408942,408971,409061,409358,409383,409405,409722,409765,409780,409817,409842,409849,409857,410103,410241,410306,410316,410353,410506,410535,410669,410685,410732…	GO:0071840
All ChIP Sites	Biological Process	neuroblast differentiation	0.0326401	4.12735e+35	GO:0014016
All ChIP Sites	Biological Process	regulation of cAMP-mediated signaling	0.0326401	4.08995e+35	GO:0043949
All ChIP Sites	Biological Process	animal organ morphogenesis	0.0330739	100576247,100577795,102655661,406123,408264,408306,408618,408727,408758,408763,408792,408869,408876,409383,409722,409849,410506,410685,410812,411264,411986,412172,412528,412863,413190,413242,413502,413504,413569,550930,551501,551803,552178,724172,724319,724914,726456,726929,727302,727335	GO:0009887
All ChIP Sites	Biological Process	positive regulation of neuroblast proliferation	0.0342339	4.09723e+29	GO:0002052
All ChIP Sites	Biological Process	positive regulation of neural precursor cell proliferation	0.0342339	4.09723e+29	GO:2000179
All ChIP Sites	Biological Process	cellular response to chemical stimulus	0.0345411	1.00578e+167	GO:0070887
All ChIP Sites	Biological Process	extracellular structure organization	0.0345785	4.08579e+47	GO:0043062
All ChIP Sites	Biological Process	tissue development	0.0347626	100576247,100576828,100577795,100577942,102655661,107964022,406123,408444,408792,408869,409383,409722,409849,410506,410669,410685,410812,411264,411347,411586,411986,412172,412528,412795,413064,413190,413242,413388,413502,413504,413569,413950,550930,551356,551501,551803,724319,724955,725024,726929,727335	GO:0009888
All ChIP Sites	Biological Process	regulation of neurogenesis	0.0357666	4.08387e+101	GO:0050767
All ChIP Sites	Biological Process	circadian sleep/wake cycle process	0.0358909	1.00577e+41	GO:0022410
All ChIP Sites	Biological Process	regulation of developmental growth	0.0368177	4.08764e+89	GO:0048638
All ChIP Sites	Biological Process	calcium-dependent cell-cell adhesion via plasma membrane cell adhesion molecules	0.0368278	4.09061e+23	GO:0016339
All ChIP Sites	Biological Process	male courtship behavior, veined wing vibration	0.0368278	4.08764e+23	GO:0016545
All ChIP Sites	Biological Process	cellular response to organic substance	0.0378418	1.00578e+131	GO:0071310
All ChIP Sites	Biological Process	adenylate cyclase-activating adrenergic receptor signaling pathway	0.037979	4.08995e+17	GO:0071880
All ChIP Sites	Biological Process	neuromuscular junction development	0.0386981	4.08764e+77	GO:0007528
All ChIP Sites	Biological Process	metal ion transport	0.0388258	1.00576e+131	GO:0030001
All ChIP Sites	Biological Process	inorganic ion transmembrane transport	0.0400131	1.00576e+164	GO:0098660
All ChIP Sites	Biological Process	cellular component biogenesis	0.0415702	100576174,100576828,100577648,100578170,100578660,102655399,107964022,406123,408343,408386,408444,408579,408685,408764,408869,408876,408914,409358,409383,409405,409780,409842,409849,409857,410353,410506,410732,411024,411347,411563,411856,412115,412711,412795,412853,412896,413064,413502,413569,413950,413994,550655,550665,551057,551206,551495,551751,552635,552844,724333,724610,724619,724955,724992,…	GO:0044085
All ChIP Sites	Biological Process	nervous system process	0.0422888	100577019,100577430,100577955,102654216,102654906,102656321,107966034,113219367,408343,408444,408764,408876,408995,409040,409631,409849,410006,411264,411288,411347,411611,412711,412740,412818,412896,413382,413388,413502,551010,551803,724172,724823,724955,725384,725479,725996,726262,726458,726702	GO:0050877
All ChIP Sites	Biological Process	growth	0.0443461	1.00576e+140	GO:0040007
All ChIP Sites	Biological Process	regulation of neurotransmitter secretion	0.0445607	4.06072e+29	GO:0046928
All ChIP Sites	Biological Process	regulation of neurotransmitter transport	0.0445607	4.06072e+29	GO:0051588
All ChIP Sites	Biological Process	neuroblast development	0.0445857	4.12735e+23	GO:0014019
All ChIP Sites	Biological Process	male courtship behavior, veined wing extension	0.0445857	4.08764e+23	GO:0048065
All ChIP Sites	Biological Process	regulation of cell development	0.0447252	1.00577e+122	GO:0060284
All ChIP Sites	Biological Process	eye photoreceptor cell development	0.0450796	4.08727e+53	GO:0042462
All ChIP Sites	Biological Process	regulation of secretion	0.0450796	4.06072e+53	GO:0051046
All ChIP Sites	Biological Process	signaling	0.0473887	100576174,100576247,100576746,100576805,100577019,100577758,100577942,100577955,100578023,100578068,102654216,102655054,107964022,406072,406083,408264,408271,408315,408343,408406,408533,408764,408869,408914,408971,408995,409032,409040,409042,409061,409383,409422,409468,409631,409722,409849,410006,410241,410306,410370,410685,410732,410812,410933,411264,411288,411347,411586,411611,412115,412172,412…	GO:0023052
All ChIP Sites	Biological Process	cAMP-mediated signaling	0.0487339	4.08995e+35	GO:0019933
All ChIP Sites	Biological Process	regulation of circadian sleep/wake cycle	0.0487339	1.00577e+41	GO:0042749
All ChIP Sites	Biological Process	regulation of postsynaptic membrane potential	0.0487339	1.00577e+38	GO:0060078
All ChIP Sites	Biological Process	positive regulation of behavior	0.0499862	1.00577e+35	GO:0048520
All ChIP Sites	Cellular Component	plasma membrane	1.41088e-09	100576247,100576373,100577019,100577436,100577493,100577758,100577788,100577876,100577955,100577963,100578068,100578314,100578412,102654216,107964022,107966034,113218562,406072,408264,408306,408315,408343,408533,408618,408646,408715,408764,408792,408805,408808,408869,408876,408892,408942,408971,408995,409040,409042,409061,409212,409383,409422,409468,409631,409722,409779,409792,409817,409842,40984…	GO:0005886
All ChIP Sites	Cellular Component	intrinsic component of plasma membrane	3.44536e-08	100576247,100577788,100578314,100578412,406072,408343,408646,408715,408995,409040,409042,409061,409212,409383,409422,409631,409792,409817,410278,410685,411345,411611,412740,412795,412818,412896,412994,413106,413210,413555,413569,413816,413994,414025,550899,550930,551010,551206,552178,552202,724137,724287,724619,724736,724903,724952,725294,725840,725924,725996,726262,726702	GO:0031226
All ChIP Sites	Cellular Component	integral component of plasma membrane	4.92789e-08	100576247,100578314,100578412,406072,408343,408646,408715,408995,409040,409042,409061,409212,409383,409422,409631,409792,409817,410278,410685,411345,411611,412740,412795,412818,412896,412994,413106,413210,413555,413569,413816,413994,414025,550899,550930,551010,551206,552178,552202,724137,724287,724736,724903,724952,725294,725840,725924,725996,726262,726702	GO:0005887
All ChIP Sites	Cellular Component	plasma membrane bounded cell projection	1.67257e-06	100577436,100578170,100578412,408306,408343,408406,408444,408715,408869,408876,409040,409212,409358,409383,409422,409631,409817,409849,410006,410202,410241,410306,410317,410363,410685,411200,411288,411345,411347,411414,411563,411611,412101,412109,412167,412594,412711,412740,412795,412818,412959,413319,413502,413555,413569,413950,413994,414025,550655,551010,551057,551131,551495,552635,552774,55284…	GO:0120025
All ChIP Sites	Cellular Component	cell periphery	2.20348e-06	100576247,100577019,100577758,100577788,100577955,100578314,100578412,102654216,107964022,107966034,113218562,406072,408264,408306,408315,408343,408533,408618,408646,408715,408764,408792,408808,408869,408876,408971,408995,409040,409042,409061,409212,409383,409422,409631,409722,409792,409817,409849,410241,410278,410306,410317,410363,410365,410370,410465,410685,410732,410812,410940,411288,411344,41…	GO:0071944
All ChIP Sites	Cellular Component	cell projection	3.97108e-06	100577436,100578170,100578412,408306,408343,408406,408444,408715,408869,408876,409040,409212,409358,409383,409422,409631,409817,409849,410006,410202,410241,410306,410317,410363,410685,411200,411288,411345,411347,411414,411563,411611,412101,412109,412167,412594,412711,412740,412795,412818,412959,413319,413502,413555,413569,413950,413994,414025,550655,551010,551057,551131,551495,552635,552774,55284…	GO:0042995
All ChIP Sites	Cellular Component	plasma membrane region	4.42254e-06	100577436,100578170,100578412,408306,408343,408406,408444,408715,408764,408869,408876,408995,409040,409212,409358,409383,409422,409631,409817,409849,410006,410202,410241,410306,410317,410363,410685,411200,411288,411345,411347,411414,411563,411611,412101,412109,412167,412594,412711,412740,412747,412795,412818,412896,412959,412993,413207,413319,413504,413555,413569,413950,413994,414025,550655,55101…	GO:0098590
All ChIP Sites	Cellular Component	neuron projection	1.97647e-05	100578170,100578412,408343,408444,408715,408869,408876,409040,409212,409383,409422,409631,409817,409849,410006,410306,410317,410685,411200,411345,411347,411563,412167,412594,412711,412740,412795,412818,412959,413502,413555,413569,413950,413994,414025,551010,551131,552635,552774,552844,724137,724319,724344,724518,724823,725294,725384,725840,725996,726262,726456,726702	GO:0043005
All ChIP Sites	Cellular Component	cell junction	0.000257334	100576174,100578412,102655479,406083,408343,408764,408792,408914,408942,408971,408995,409040,409212,409383,409722,409849,410103,410241,410306,410317,410685,410732,410812,411024,411288,411347,411380,411563,412115,412594,412740,412747,412795,412818,412896,412959,412993,413146,413207,413502,413504,413569,413994,550665,550930,551010,551356,552178,552776,552844,724137,724233,724333,724518,725860,72599…	GO:0030054
All ChIP Sites	Cellular Component	cytoplasm	0.000644471	100576361,100576373,100576476,100576805,100576828,100577430,100577436,100577481,100577493,100577769,100577795,100577876,100577942,100577963,100578068,100578412,100578660,102654783,102655054,102655479,102655661,107964022,113219103,406072,408271,408315,408386,408406,408434,408444,408493,408516,408533,408618,408631,408642,408710,408727,408758,408763,408792,408805,408808,408827,408869,408876,408892,4…	GO:0005737
All ChIP Sites	Cellular Component	postsynapse	0.0058189	4.08995e+131	GO:0098794
All ChIP Sites	Cellular Component	ion channel complex	0.00754558	1.00576e+74	GO:0034702
All ChIP Sites	Cellular Component	postsynaptic membrane	0.00977864	4.08995e+77	GO:0045211
All ChIP Sites	Cellular Component	extracellular space	0.0132574	100577516,100577788,100578023,100578412,107963995,113218562,408306,408324,408444,408516,408618,408808,408869,408892,409172,409383,409468,409722,409814,410148,410241,410306,410884,411344,411378,411380,411563,412109,412711,412791,412865,413005,413207,413502,413504,413569,550655,551077,551205,551268,551581,551667,551717,552178,552244,552755,552774,724442,724619,724718,724736,725038,725294,726095,726…	GO:0005615
All ChIP Sites	Cellular Component	extracellular region	0.0164587	100577516,100577788,100578023,100578412,102653764,107963995,113218562,406083,406143,408306,408324,408444,408516,408531,408579,408618,408725,408808,408869,408892,408914,409172,409383,409468,409722,409779,409814,410148,410241,410306,410884,411344,411345,411347,411378,411380,411563,412109,412711,412791,412795,412865,413005,413115,413207,413502,413504,413569,413679,413987,550655,551077,551205,551268,…	GO:0005576
All ChIP Sites	Cellular Component	intraciliary transport particle	0.0169037	1.00577e+137	GO:0030990
All ChIP Sites	Cellular Component	transmembrane transporter complex	0.019979	1.00576e+74	GO:1902495
All ChIP Sites	Cellular Component	cilium	0.0222772	1.00577e+149	GO:0005929
All ChIP Sites	Cellular Component	vacuole	0.0226007	100576373,100577436,100577493,100577876,100577963,100578068,100578412,408618,408805,408808,408869,408892,408914,408942,408971,409182,409468,409722,409779,409814,409842,409990,410148,410166,410216,410241,410306,410938,411348,411563,411753,412115,412167,412594,412818,413207,413242,413502,413950,413987,550828,550930,550981,551057,551205,551356,551501,551593,552077,552178,552278,552776,724172,724287,…	GO:0005773
All ChIP Sites	Cellular Component	synaptic membrane	0.0242016	4.08343e+119	GO:0097060
All ChIP Sites	Cellular Component	extracellular matrix	0.024569	4.08579e+83	GO:0031012
All ChIP Sites	Cellular Component	cell surface	0.0256013	1.00577e+95	GO:0009986
All ChIP Sites	Cellular Component	transporter complex	0.0318159	1.00576e+74	GO:1990351
All ChIP Sites	Cellular Component	organelle	0.0367246	100576247,100576289,100576361,100576373,100576476,100576754,100576828,100577436,100577493,100577516,100577648,100577752,100577769,100577795,100577876,100577942,100577963,100578068,100578170,100578262,100578412,100578697,100578706,102654783,102655054,102655479,102655661,107964022,113218562,113219103,406123,408271,408306,408324,408343,408387,408406,408434,408444,408493,408516,408520,408533,408618,4…	GO:0043226
All ChIP Sites	Cellular Component	synapse	0.037645	100578412,406083,408343,408764,408914,408942,408971,408995,409040,409849,410241,410306,410317,410732,411288,411347,411380,411563,412594,412740,412795,412818,412896,412993,413146,413502,413504,413569,413994,551010,551356,552178,552844,724137,724233,724333,724518,725860,725996,726262,726456,726702,726798	GO:0045202
All ChIP Sites	Cellular Component	cytosol	0.0398685	100577430,100577769,100577876,100577942,100577963,100578660,102655479,107964022,408271,408386,408406,408516,408533,408631,408758,408792,408827,408869,408876,408914,408925,408971,409032,409172,409383,409405,409842,409849,409990,410103,410166,410241,410306,410316,410363,410475,410494,410506,410687,410732,410806,410812,410882,411024,411200,411264,411288,411347,411380,411467,411563,411936,412172,4125…	GO:0005829
All ChIP Sites	Cellular Component	vesicle	0.0434043	100577516,100577963,100578068,100578412,113218562,408306,408324,408444,408516,408808,408869,408914,408971,409172,409358,409383,409468,409722,409779,409814,409990,410148,410241,410306,411347,411348,411378,411380,411563,411753,412115,412594,412711,412740,412818,412865,412896,412959,413005,413207,413502,413504,413569,550655,550930,550981,551057,551205,551501,551581,551667,552178,552244,552755,552774…	GO:0031982
All ChIP Sites	Cellular Component	photoreceptor outer segment	0.0441581	1.00578e+32	GO:0001750
All ChIP Sites	Cellular Component	somatodendritic compartment	0.0457345	1.00578e+146	GO:0036477
All ChIP Sites	Cellular Component	collagen-containing extracellular matrix	0.047805	4.08579e+47	GO:0062023
All ChIP Sites	Cellular Component	actin filament	0.0479517	4.08306e+83	GO:0005884
All ChIP Sites	Molecular Function	protein binding	1.41278e-12	100576247,100576373,100576476,100576754,100577481,100577492,100577493,100577752,100577769,100577788,100577795,100577876,100577942,100577963,100577981,100578023,100578068,100578170,100578262,100578412,100578660,100578697,102653764,102654592,102655479,102655661,102655756,107964022,113218562,113218567,113218900,113219103,406072,406123,408264,408271,408306,408315,408343,408386,408406,408444,408516,40…	GO:0005515
All ChIP Sites	Molecular Function	identical protein binding	0.000284776	100577769,102655479,102655661,406072,406123,408271,408533,408710,408808,408869,409172,409405,409422,409631,409817,409849,410148,410317,410353,410685,410806,410940,411264,411563,412740,412863,413064,550665,551010,551077,551131,551282,551356,551667,552244,552278,552755,724137,724239,724344,724502,724718,724819,724914,725024,725294,725384,726076,726262,726269,726456,727335	GO:0042802
All ChIP Sites	Molecular Function	postsynaptic neurotransmitter receptor activity	0.0184996	1.00577e+50	GO:0098960
All ChIP Sites	Molecular Function	protein homodimerization activity	0.0419946	1.02656e+170	GO:0042803
All ChIP Sites	KEGG Pathway		NA
Shared by Nurse and Forager	Biological Process	multicellular organismal process	1.27445e-06	100576828,100577019,100577430,100577795,100577942,100577955,100578023,102655661,102656321,107966034,113219367,406072,406123,408315,408406,408444,408579,408618,408685,408763,408792,408869,408876,408995,409040,409042,409061,409383,409468,409722,409842,410241,410306,410316,410506,410535,410696,410732,410812,411264,411288,411344,411347,411586,412115,412172,412711,412818,412896,413190,413242,413319,41…	GO:0032501
Shared by Nurse and Forager	Biological Process	behavior	0.00146495	1.00577e+140	GO:0007610
Shared by Nurse and Forager	Biological Process	cell-cell signaling	0.00265385	1.00577e+128	GO:0007267
Shared by Nurse and Forager	Biological Process	system process	0.00318587	1.00577e+191	GO:0003008
Shared by Nurse and Forager	Biological Process	anatomical structure development	0.00319212	100576828,100577795,100577942,102655661,406072,406123,408406,408444,408531,408579,408618,408685,408763,408792,408869,408876,409061,409383,409468,409722,409842,410241,410306,410316,410506,410535,410696,410732,410812,411264,411288,411344,411347,411586,412115,412172,412711,412896,413190,413242,413502,413504,413950,551057,551391,551501,551593,551793,552178,552635,724172,724319,724382,724518,724718,72…	GO:0048856
Shared by Nurse and Forager	Biological Process	memory	0.00324221	1.00577e+62	GO:0007613
Shared by Nurse and Forager	Biological Process	developmental process	0.0033185	100576828,100577795,100577942,102655661,406072,406123,408406,408444,408531,408579,408618,408685,408763,408792,408869,408876,409061,409383,409468,409722,409842,410241,410306,410316,410506,410535,410696,410732,410812,411264,411288,411344,411347,411586,412115,412172,412711,412896,413190,413242,413502,413504,413950,551057,551391,551501,551593,551793,552178,552635,724172,724287,724319,724382,724518,72…	GO:0032502
Shared by Nurse and Forager	Biological Process	cell surface receptor signaling pathway	0.00437785	4.08406e+167	GO:0007166
Shared by Nurse and Forager	Biological Process	cell development	0.00448018	100576828,406123,408763,408792,408869,408876,409383,409722,409842,410241,410316,410535,410812,411264,411288,411344,411347,411586,412115,412172,412711,413502,413504,413950,551057,551391,551501,552178,724172,724319,724518,724955,725024,725294,725792,726121,726349,726929,727302	GO:0048468
Shared by Nurse and Forager	Biological Process	cell morphogenesis	0.00460831	4.08869e+137	GO:0000902
Shared by Nurse and Forager	Biological Process	system development	0.00465928	100577795,100577942,102655661,406123,408406,408579,408618,408685,408763,408792,408869,408876,409383,409722,410306,410316,410506,410535,410696,410732,410812,411264,411288,411344,411347,412172,412711,412896,413190,413242,413502,413504,413950,551501,551793,552178,724172,724319,724382,724518,725294,725792,726349,726798,726929,727302	GO:0048731
Shared by Nurse and Forager	Biological Process	movement of cell or subcellular component	0.00545437	1.00578e+176	GO:0006928
Shared by Nurse and Forager	Biological Process	regulation of signal transduction	0.0057125	1.00577e+170	GO:0009966
Shared by Nurse and Forager	Biological Process	nervous system process	0.0059576	1.00577e+173	GO:0050877
Shared by Nurse and Forager	Biological Process	neuron differentiation	0.00629589	4.08618e+161	GO:0030182
Shared by Nurse and Forager	Biological Process	regulation of extracellular matrix organization	0.00671699	4.08579e+23	GO:1903053
Shared by Nurse and Forager	Biological Process	regulation of membrane potential	0.00753938	1.00577e+56	GO:0042391
Shared by Nurse and Forager	Biological Process	negative regulation of biological process	0.00851003	100576828,100577019,100577795,102653764,102655661,406123,408271,408516,408618,408869,408876,409383,409405,409722,409780,410353,410506,410732,410812,410940,411264,411288,411586,411936,412115,412791,413146,413502,413504,413950,551131,551391,551501,551580,724344,724382,724442,724610,724819,724955,725792,726262,726488,726929	GO:0048519
Shared by Nurse and Forager	Biological Process	multicellular organism development	0.00952761	100576828,100577795,100577942,102655661,406072,406123,408406,408444,408579,408618,408685,408763,408792,408869,408876,409061,409383,409468,409722,409842,410306,410316,410506,410535,410696,410732,410812,411264,411288,411344,411347,412115,412172,412711,412896,413190,413242,413502,413504,413950,551057,551501,551793,552178,552635,724172,724319,724382,724518,724718,724955,725024,725294,725792,725885,72…	GO:0007275
Shared by Nurse and Forager	Biological Process	nervous system development	0.010992	4.08618e+197	GO:0007399
Shared by Nurse and Forager	Biological Process	regulation of response to stimulus	0.0138802	1.00577e+182	GO:0048583
Shared by Nurse and Forager	Biological Process	trans-synaptic signaling	0.0139925	1.00577e+98	GO:0099537
Shared by Nurse and Forager	Biological Process	synaptic signaling	0.0140144	1.00577e+98	GO:0099536
Shared by Nurse and Forager	Biological Process	chemical synaptic transmission, postsynaptic	0.0140387	4.08995e+35	GO:0099565
Shared by Nurse and Forager	Biological Process	instar larval or pupal morphogenesis	0.0140657	1.00578e+113	GO:0048707
Shared by Nurse and Forager	Biological Process	post-embryonic development	0.0142198	1.00578e+137	GO:0009791
Shared by Nurse and Forager	Biological Process	response to external stimulus	0.0144077	4.06072e+167	GO:0009605
Shared by Nurse and Forager	Biological Process	mating	0.0145083	1.00578e+50	GO:0007618
Shared by Nurse and Forager	Biological Process	cell projection organization	0.0145255	1.00578e+152	GO:0030030
Shared by Nurse and Forager	Biological Process	cellular component organization	0.0148391	100576828,100577648,100577769,100578170,102655399,102655661,406123,408386,408406,408444,408579,408685,408792,408869,408876,408942,408971,409061,409358,409383,409405,409722,409780,409842,410241,410306,410316,410353,410506,410535,410732,410812,410938,411264,411288,411344,411347,411348,411467,411563,412115,412172,412711,412896,413146,413502,413504,413555,413950,550655,551057,551495,551751,552635,724…	GO:0016043
Shared by Nurse and Forager	Biological Process	positive regulation of circadian sleep/wake cycle, sleep	0.0150413	1.00577e+29	GO:0045938
Shared by Nurse and Forager	Biological Process	generation of neurons	0.0161423	4.08618e+161	GO:0048699
Shared by Nurse and Forager	Biological Process	post-embryonic animal morphogenesis	0.0163649	1.00578e+113	GO:0009886
Shared by Nurse and Forager	Biological Process	cellular component assembly	0.0164417	100576828,100577648,100578170,102655399,406123,408386,408444,408579,408685,408869,408876,409358,409383,409405,409780,409842,410353,410506,410732,411347,411563,412115,412711,412896,413502,413950,550655,551057,551495,551751,552635,724610,724955,725024,725595,726121,726349,726929	GO:0022607
Shared by Nurse and Forager	Biological Process	cellular component morphogenesis	0.0168208	1.00577e+128	GO:0032989
Shared by Nurse and Forager	Biological Process	learning or memory	0.0169511	1.00577e+62	GO:0007611
Shared by Nurse and Forager	Biological Process	cognition	0.0169511	1.00577e+62	GO:0050890
Shared by Nurse and Forager	Biological Process	locomotion	0.0170278	4.08315e+137	GO:0040011
Shared by Nurse and Forager	Biological Process	cell morphogenesis involved in differentiation	0.0170993	4.08869e+113	GO:0000904
Shared by Nurse and Forager	Biological Process	neuron development	0.0172475	4.08869e+125	GO:0048666
Shared by Nurse and Forager	Biological Process	regulation of intracellular signal transduction	0.0172576	4.08271e+101	GO:1902531
Shared by Nurse and Forager	Biological Process	neurogenesis	0.0174471	4.08618e+167	GO:0022008
Shared by Nurse and Forager	Biological Process	metamorphosis	0.0175232	1.00578e+113	GO:0007552
Shared by Nurse and Forager	Biological Process	cell projection morphogenesis	0.0175232	4.08869e+107	GO:0048858
Shared by Nurse and Forager	Biological Process	plasma membrane bounded cell projection morphogenesis	0.0175232	4.08869e+107	GO:0120039
Shared by Nurse and Forager	Biological Process	animal organ morphogenesis	0.0179972	1.00578e+149	GO:0009887
Shared by Nurse and Forager	Biological Process	response to chemical	0.0189197	100577942,100577955,107966034,406072,408869,408995,409040,409042,409306,409383,409722,410241,410316,410732,410812,411264,411288,411344,411347,412115,412172,412711,413504,413950,551010,552635,724172,724319,724518,725294,725595,725860,726262,726269,726349,726702,726929	GO:0042221
Shared by Nurse and Forager	Biological Process	plasma membrane bounded cell projection organization	0.0191241	1.00578e+146	GO:0120036
Shared by Nurse and Forager	Biological Process	cell part morphogenesis	0.0191486	4.08869e+107	GO:0032990
Shared by Nurse and Forager	Biological Process	regulation of biological process	0.0192068	100576828,100577019,100577758,100577795,100577876,100577942,100577955,100578023,102653764,102655479,102655661,406072,406123,408271,408315,408386,408406,408516,408579,408618,408685,408710,408763,408869,408876,408971,408995,409040,409042,409061,409383,409405,409422,409468,409722,409780,409842,409990,410166,410241,410353,410506,410535,410732,410812,410938,410940,411264,411288,411347,411348,411586,41…	GO:0050789
Shared by Nurse and Forager	Biological Process	response to stimulus	0.0209264	100577019,100577758,100577942,100577955,100578023,107966034,406072,406143,408271,408315,408406,408869,408942,408971,408995,409040,409042,409061,409306,409383,409422,409468,409722,410241,410316,410732,410812,410940,411264,411288,411344,411347,411563,411586,412115,412172,412711,412818,412896,413005,413190,413242,413502,413504,413950,550899,551010,551057,551501,551580,551717,551793,552178,552635,724…	GO:0050896
Shared by Nurse and Forager	Biological Process	biological regulation	0.021151	100576828,100577019,100577758,100577795,100577876,100577942,100577955,100578023,102653764,102655479,102655661,406072,406123,408271,408315,408386,408406,408516,408579,408618,408685,408710,408763,408792,408869,408876,408971,408995,409040,409042,409061,409383,409405,409422,409468,409722,409780,409792,409842,409990,410166,410241,410306,410353,410506,410535,410732,410812,410938,410940,411264,411288,41…	GO:0065007
Shared by Nurse and Forager	Biological Process	chemical synaptic transmission	0.0211654	1.00577e+92	GO:0007268
Shared by Nurse and Forager	Biological Process	anterograde trans-synaptic signaling	0.0211654	1.00577e+92	GO:0098916
Shared by Nurse and Forager	Biological Process	mating behavior	0.0213142	1.00578e+44	GO:0007617
Shared by Nurse and Forager	Biological Process	localization of cell	0.021394	4.08315e+83	GO:0051674
Shared by Nurse and Forager	Biological Process	regionalization	0.0216936	1.00577e+110	GO:0003002
Shared by Nurse and Forager	Biological Process	extracellular matrix organization	0.0219578	4.08579e+35	GO:0030198
Shared by Nurse and Forager	Biological Process	cellular developmental process	0.0228831	100576828,100577795,100577942,406123,408531,408618,408763,408792,408869,408876,409383,409722,409842,410241,410316,410506,410535,410812,411264,411288,411344,411347,411586,412115,412172,412711,413502,413504,413950,551057,551391,551501,552178,724172,724319,724518,724955,725024,725294,725792,726121,726349,726458,726798,726929,727302	GO:0048869
Shared by Nurse and Forager	Biological Process	chemotaxis	0.0229831	4.08869e+83	GO:0006935
Shared by Nurse and Forager	Biological Process	cell surface receptor signaling pathway involved in cell-cell signaling	0.0233373	4.08995e+65	GO:1905114
Shared by Nurse and Forager	Biological Process	instar larval or pupal development	0.0248677	1.00578e+119	GO:0002165
Shared by Nurse and Forager	Biological Process	cell differentiation	0.0253055	100576828,100577795,100577942,406123,408531,408618,408763,408792,408869,408876,409383,409722,409842,410241,410316,410506,410535,410812,411264,411288,411344,411347,411586,412115,412172,412711,413502,413504,413950,551057,551391,551501,552178,724172,724319,724518,724955,725024,725294,725792,726121,726349,726458,726798,726929,727302	GO:0030154
Shared by Nurse and Forager	Biological Process	regulation of cellular process	0.0267205	100576828,100577019,100577758,100577795,100577876,100577942,100577955,100578023,102653764,102655479,102655661,406072,406123,408271,408315,408386,408406,408516,408579,408685,408710,408763,408869,408876,408971,408995,409040,409042,409061,409383,409405,409422,409468,409722,409780,409842,410166,410241,410353,410506,410535,410732,410812,410938,410940,411264,411288,411347,411348,411586,411936,412115,41…	GO:0050794
Shared by Nurse and Forager	Biological Process	sexual reproduction	0.0273006	1.00577e+161	GO:0019953
Shared by Nurse and Forager	Biological Process	multi-organism reproductive process	0.0273006	1.00577e+161	GO:0044703
Shared by Nurse and Forager	Biological Process	anatomical structure morphogenesis	0.0273876	100576828,100577795,100577942,102655661,406123,408444,408618,408763,408792,408869,408876,409383,409722,409842,410316,410506,410535,410812,411264,411288,411344,411586,412115,412172,412711,413190,413242,413502,413504,413950,551057,551501,552178,724172,724319,724518,724955,725024,725294,725792,726121,726349,726929,727302	GO:0009653
Shared by Nurse and Forager	Biological Process	photoreceptor cell development	0.0278475	4.08869e+47	GO:0042461
Shared by Nurse and Forager	Biological Process	post-embryonic animal organ development	0.027996	1.00578e+107	GO:0048569
Shared by Nurse and Forager	Biological Process	eye development	0.0288208	4.08618e+89	GO:0001654
Shared by Nurse and Forager	Biological Process	sensory system development	0.0288208	4.08618e+89	GO:0048880
Shared by Nurse and Forager	Biological Process	visual system development	0.0288208	4.08618e+89	GO:0150063
Shared by Nurse and Forager	Biological Process	multicellular organismal reproductive process	0.0289214	1.00577e+161	GO:0048609
Shared by Nurse and Forager	Biological Process	negative regulation of signal transduction	0.0291728	1.00577e+86	GO:0009968
Shared by Nurse and Forager	Biological Process	cyclic-nucleotide-mediated signaling	0.0292087	4.08995e+35	GO:0019935
Shared by Nurse and Forager	Biological Process	taxis	0.0292893	4.08869e+89	GO:0042330
Shared by Nurse and Forager	Biological Process	cell communication	0.0293686	100577019,100577758,100577942,100577955,100578023,406072,408271,408315,408406,408869,408971,408995,409040,409042,409061,409383,409422,409468,409722,410241,410306,410732,410812,411264,411288,411347,411586,412115,412172,412711,412818,412896,413005,413146,413190,413242,413502,413504,551010,551057,551501,551580,551717,551793,552178,724344,724442,724610,724955,725024,725860,725996,726262,726458,726488…	GO:0007154
Shared by Nurse and Forager	Biological Process	neuron projection morphogenesis	0.0294429	4.08869e+101	GO:0048812
Shared by Nurse and Forager	Biological Process	regulation of multicellular organismal process	0.0294669	1.00577e+146	GO:0051239
Shared by Nurse and Forager	Biological Process	regulation of cAMP-mediated signaling	0.0295765	4.08995e+29	GO:0043949
Shared by Nurse and Forager	Biological Process	reproductive behavior	0.0296583	1.00578e+44	GO:0019098
Shared by Nurse and Forager	Biological Process	axon guidance	0.0296836	4.08869e+77	GO:0007411
Shared by Nurse and Forager	Biological Process	cell morphogenesis involved in neuron differentiation	0.0300178	4.08869e+95	GO:0048667
Shared by Nurse and Forager	Biological Process	positive regulation of circadian rhythm	0.0301309	1.00577e+29	GO:0042753
Shared by Nurse and Forager	Biological Process	mesoderm morphogenesis	0.0301309	1.00578e+26	GO:0048332
Shared by Nurse and Forager	Biological Process	photoreceptor cell differentiation	0.0311278	4.08618e+65	GO:0046530
Shared by Nurse and Forager	Biological Process	cell migration	0.0316757	4.08315e+77	GO:0016477
Shared by Nurse and Forager	Biological Process	regulation of signaling	0.0327765	1.00577e+200	GO:0023051
Shared by Nurse and Forager	Biological Process	neuron projection guidance	0.0361338	4.08869e+77	GO:0097485
Shared by Nurse and Forager	Biological Process	cell motility	0.0377554	4.08315e+83	GO:0048870
Shared by Nurse and Forager	Biological Process	compound eye development	0.0380564	4.08618e+83	GO:0048749
Shared by Nurse and Forager	Biological Process	cellular component organization or biogenesis	0.0383267	100576828,100577648,100577769,100578170,102655399,102655661,406123,408386,408406,408444,408579,408685,408792,408869,408876,408942,408971,409061,409358,409383,409405,409722,409780,409842,410241,410306,410316,410353,410506,410535,410732,410812,410938,411264,411288,411344,411347,411348,411467,411563,412115,412172,412711,412896,413146,413502,413504,413555,413950,550655,551057,551495,551751,552635,724…	GO:0071840
Shared by Nurse and Forager	Biological Process	multi-organism process	0.0384418	1.00577e+161	GO:0051704
Shared by Nurse and Forager	Biological Process	imaginal disc morphogenesis	0.038454	1.00578e+95	GO:0007560
Shared by Nurse and Forager	Biological Process	post-embryonic animal organ morphogenesis	0.038454	1.00578e+95	GO:0048563
Shared by Nurse and Forager	Biological Process	pattern specification process	0.0385008	1.00577e+110	GO:0007389
Shared by Nurse and Forager	Biological Process	regulation of cell communication	0.0390584	1.00577e+200	GO:0010646
Shared by Nurse and Forager	Biological Process	cAMP-mediated signaling	0.0392261	4.08995e+29	GO:0019933
Shared by Nurse and Forager	Biological Process	regulation of postsynaptic membrane potential	0.0392261	1.00577e+32	GO:0060078
Shared by Nurse and Forager	Biological Process	multicellular organism reproduction	0.0394026	1.00577e+161	GO:0032504
Shared by Nurse and Forager	Biological Process	regulation of secretion	0.0405855	4.06072e+41	GO:0051046
Shared by Nurse and Forager	Biological Process	adenylate cyclase-activating G protein-coupled receptor signaling pathway	0.0410166	4.08995e+23	GO:0007189
Shared by Nurse and Forager	Biological Process	activation of adenylate cyclase activity	0.0410166	4.08995e+23	GO:0007190
Shared by Nurse and Forager	Biological Process	axonogenesis	0.0413637	4.08869e+83	GO:0007409
Shared by Nurse and Forager	Biological Process	long-term memory	0.0413831	1.00577e+38	GO:0007616
Shared by Nurse and Forager	Biological Process	protein processing	0.0413831	4.08618e+35	GO:0016485
Shared by Nurse and Forager	Biological Process	regulation of developmental process	0.041512	1.00577e+134	GO:0050793
Shared by Nurse and Forager	Biological Process	negative regulation of cellular process	0.0418787	100576828,100577019,100577795,102653764,102655661,406123,408271,408516,408869,408876,409383,409405,409722,409780,410353,410506,410732,410812,410940,411264,411288,411586,411936,412115,412791,413502,413504,413950,551131,551391,551501,551580,724344,724382,724442,724610,724819,724955,725792,726262,726488,726929	GO:0048523
Shared by Nurse and Forager	Biological Process	eye photoreceptor cell differentiation	0.0427844	4.08618e+59	GO:0001754
Shared by Nurse and Forager	Biological Process	regulation of biological quality	0.0431392	1.00577e+215	GO:0065008
Shared by Nurse and Forager	Biological Process	anesthesia-resistant memory	0.0437806	4.08995e+17	GO:0007615
Shared by Nurse and Forager	Biological Process	cell-cell signaling involved in cell fate commitment	0.0437806	4.09384e+17	GO:0045168
Shared by Nurse and Forager	Biological Process	glycophagy	0.0437806	4.12116e+17	GO:0061723
Shared by Nurse and Forager	Biological Process	positive regulation of signal transduction	0.0456931	4.08406e+89	GO:0009967
Shared by Nurse and Forager	Biological Process	negative regulation of cell communication	0.0473713	1.00577e+86	GO:0010648
Shared by Nurse and Forager	Biological Process	neuron projection development	0.0474855	4.08869e+101	GO:0031175
Shared by Nurse and Forager	Biological Process	extracellular structure organization	0.0475104	4.08579e+35	GO:0043062
Shared by Nurse and Forager	Biological Process	negative regulation of signaling	0.048003	1.00577e+86	GO:0023057
Shared by Nurse and Forager	Cellular Component	plasma membrane	8.21956e-09	100576373,100577019,100577493,100577758,100577788,100577876,100577955,107966034,406072,408315,408618,408646,408792,408869,408876,408892,408942,408971,408995,409040,409042,409061,409212,409383,409422,409468,409722,409779,409792,409842,409990,410166,410216,410241,410306,410732,410812,410938,410940,411288,411344,411345,411347,411348,411563,412115,412167,412172,412747,412818,412896,413106,413159,4132…	GO:0005886
Shared by Nurse and Forager	Cellular Component	cytoplasm	0.00097668	100576373,100576828,100577430,100577481,100577493,100577769,100577795,100577876,100577942,102655479,102655661,406072,408271,408315,408386,408406,408444,408516,408618,408710,408763,408792,408869,408876,408892,408942,408971,409182,409306,409358,409383,409405,409468,409722,409779,409780,409842,409990,410166,410216,410241,410306,410316,410353,410475,410506,410687,410732,410806,410812,410938,410940,41…	GO:0005737
Shared by Nurse and Forager	Cellular Component	plasma membrane bounded cell projection	0.0015615	100578170,408406,408444,408869,408876,409040,409212,409358,409383,409422,410241,410306,411288,411345,411347,411563,412101,412109,412167,412711,412818,413319,413502,413555,413950,550655,551010,551057,551131,551495,552635,724319,724344,724518,724823,725024,725294,725840,725996,726262,726349,726702,727302	GO:0120025
Shared by Nurse and Forager	Cellular Component	vacuole	0.001752	100576373,100577493,100577876,408618,408869,408892,408942,408971,409182,409468,409722,409779,409842,409990,410166,410216,410241,410306,410938,411348,411563,412115,412167,412818,413242,413502,413950,413987,550828,551057,551205,551501,551593,552077,552178,552278,724172,724287,724819,724955,725024,725146,725595,726095,726262,726269,726798,726929	GO:0005773
Shared by Nurse and Forager	Cellular Component	cell periphery	0.00210866	100577019,100577758,100577788,100577955,107966034,406072,408315,408618,408646,408792,408869,408876,408971,408995,409040,409042,409061,409212,409383,409422,409722,409792,410241,410306,410732,410812,410940,411288,411344,411345,411347,411563,412172,412747,412818,412896,413106,413159,413210,413502,413504,413555,413816,550899,551010,551495,551793,552178,552493,724172,724287,724344,724823,724903,724952…	GO:0071944
Shared by Nurse and Forager	Cellular Component	cell projection	0.00239999	100578170,408406,408444,408869,408876,409040,409212,409358,409383,409422,410241,410306,411288,411345,411347,411563,412101,412109,412167,412711,412818,413319,413502,413555,413950,550655,551010,551057,551131,551495,552635,724319,724344,724518,724823,725024,725294,725840,725996,726262,726349,726702,727302	GO:0042995
Shared by Nurse and Forager	Cellular Component	integral component of plasma membrane	0.00258927	4.06072e+167	GO:0005887
Shared by Nurse and Forager	Cellular Component	intrinsic component of plasma membrane	0.00282024	1.00578e+176	GO:0031226
Shared by Nurse and Forager	Cellular Component	cell junction	0.00350961	1.02655e+206	GO:0030054
Shared by Nurse and Forager	Cellular Component	Golgi apparatus	0.00611809	1.00576e+170	GO:0005794
Shared by Nurse and Forager	Cellular Component	plasma membrane region	0.00760968	100578170,408406,408444,408869,408876,408995,409040,409212,409358,409383,409422,410241,410306,411288,411345,411347,411563,412101,412109,412167,412711,412747,412818,412896,413319,413504,413555,413950,550655,551010,551131,551495,552178,724344,724823,725294,725840,725996,726262,726349,726702,726798,727302	GO:0098590
Shared by Nurse and Forager	Cellular Component	extracellular region	0.0117829	100577788,100578023,102653764,107963995,406143,408444,408516,408531,408579,408618,408869,408892,409383,409468,409722,409779,410241,410306,411344,411345,411347,411380,411563,412109,412711,412791,413005,413502,413504,413987,550655,551077,551205,551501,551581,551667,551717,552178,552755,724319,724382,724442,724718,725294,726095,726269,726880,726929,727116,727173	GO:0005576
Shared by Nurse and Forager	Cellular Component	neuron projection	0.0146244	1.00578e+182	GO:0043005
Shared by Nurse and Forager	Cellular Component	synapse	0.0203273	4.08942e+149	GO:0045202
Shared by Nurse and Forager	Cellular Component	synaptic membrane	0.0207786	4.08995e+65	GO:0097060
Shared by Nurse and Forager	Cellular Component	extracellular space	0.0214072	100577788,100578023,107963995,408444,408516,408618,408869,408892,409383,409468,409722,410241,410306,411344,411380,411563,412109,412711,412791,413005,413502,413504,550655,551077,551205,551581,551667,551717,552178,552755,724442,724718,725294,726095,726269,726880,726929,727173	GO:0005615
Shared by Nurse and Forager	Cellular Component	Golgi lumen	0.02413	4.08618e+23	GO:0005796
Shared by Nurse and Forager	Cellular Component	endomembrane system	0.0253123	100576373,100577493,100577876,408271,408618,408869,408892,408942,408971,409383,409422,409468,409722,409779,409842,409990,410166,410216,410241,410306,410687,410938,411348,411563,412115,412167,412818,412896,413242,413502,413504,413950,413987,550655,550828,551205,551501,551593,552077,552178,552278,724172,724287,724718,724819,724955,725146,725595,725860,726095,726262,726269,726488,726656,726929	GO:0012505
Shared by Nurse and Forager	Cellular Component	organelle subcompartment	0.0303516	4.08618e+71	GO:0031984
Shared by Nurse and Forager	Molecular Function	protein binding	9.53729e-07	100576373,100577481,100577493,100577769,100577788,100577795,100577876,100577942,100578023,100578170,100578697,102653764,102654592,102655479,102655661,102655756,113218900,406072,406123,408271,408315,408386,408406,408444,408516,408531,408618,408685,408710,408763,408792,408869,408876,408942,408971,409182,409212,409306,409358,409383,409405,409422,409722,409779,409842,409990,410241,410306,410316,41035…	GO:0005515
Shared by Nurse and Forager	Molecular Function	postsynaptic neurotransmitter receptor activity	0.00595515	1.00577e+44	GO:0098960
Shared by Nurse and Forager	Molecular Function	identical protein binding	0.0112711	1.00578e+182	GO:0042802
Shared by Nurse and Forager	KEGG Pathway		NA
Unique Nurse	Biological Process		NA
Unique Nurse	Cellular Component		NA
Unique Nurse	Molecular Function	protein binding	0.000568175	100576476,100576754,100577492,100577752,100577981,100578068,100578262,100578412,100578660,107964022,113219103,408264,408520,408533,408725,408758,408805,408808,408914,409032,409172,409490,409631,409765,409814,409817,409849,409892,409949,410006,410148,410299,410317,410357,410363,410370,410685,411024,411611,412064,412528,412552,412594,412735,412740,412853,412859,412863,412959,413064,413207,413569,41…	GO:0005515
Unique Nurse	KEGG Pathway		NA
Unique Forager	Biological Process		NA
Unique Forager	Cellular Component		NA
Unique Forager	Molecular Function		NA
Unique Forager	KEGG Pathway		NA

## Sheet: DEGs - FDR<0.05
SYMBOL	ENTREZID	GENENAME	Amean	FC	log2FC	rawP	p	chip-site
Hiscl1	409040	histamine-gated chloride channel 1, transcript variant X1	2.08003	-17.2636	-4.10966	1.89e-05	0.00454158	chip
CPR19	413115	cuticular protein 19	1.93963	-16.606	-4.05364	0.00118463	0.0329891	chip
LOC107965573	107965573	uncharacterized LOC107965573	-0.245082	-6.14935	-2.62043	0.00133975	0.0353088	chip
LOC550828	550828	elongation of very long chain fatty acids protein AAEL008004	9.46206	-5.18449	-2.3742	0.000155698	0.0100862	chip
LOC551268	551268	pancreatic triacylglycerol lipase, transcript variant X4	5.73513	-4.73316	-2.2428	7.67e-06	0.00305985	chip
LOC410687	410687	senecionine N-oxygenase, transcript variant X2	4.65242	-3.34396	-1.74156	4.91e-05	0.00614926	chip
LOC412994	412994	octopamine receptor beta-3R, transcript variant X3	0.711465	-3.168	-1.66357	0.00237503	0.0474695	chip
LOC102654783	102654783	uncharacterized LOC102654783, transcript variant X1	1.28508	-3.02559	-1.59722	0.00114396	0.0322497	chip
LOC112935903	112935903	cytochrome P450 6a14-like	5.05675	-2.96895	-1.56995	0.000149246	0.00995045	chip
LOC408970	408970	flocculation protein FLO11, transcript variant X2	3.77032	-2.83195	-1.50179	1.52e-05	0.00407135	chip
LOC411378	411378	prostaglandin reductase 1	6.95992	-2.56204	-1.35729	0.000498938	0.0200762	chip
LOC100577769	100577769	uncharacterized LOC100577769	3.01943	-2.44623	-1.29056	0.00145346	0.037397	chip
LOC408516	408516	protein D2, transcript variant X4	8.27456	-2.3046	-1.20452	3.72e-05	0.00531513	chip
LOC410550	410550	aminomethyltransferase, mitochondrial	5.09552	-2.26295	-1.1782	0.00181696	0.0413868	chip
LOC100576754	100576754	uncharacterized LOC100576754, transcript variant X2	3.639	-1.71724	-0.78009	0.00173904	0.0404184	chip
LOC100578680	100578680	uncharacterized LOC100578680, transcript variant X2	6.43651	1.58832	0.667503	0.00235528	0.047261	chip
LOC411252	411252	GTP-binding protein 2, transcript variant X4	4.62355	1.59181	0.670668	0.00140098	0.0363539	chip
LOC411288	411288	cAMP-specific 3',5'-cyclic phosphodiesterase, transcript variant X10	6.85155	1.69037	0.757341	0.00209123	0.0437356	chip
LOC100577795	100577795	probable serine/threonine-protein kinase DDB_G0282963	4.70777	1.73179	0.792264	0.000466025	0.0195138	chip
LOC410370	410370	actin-binding Rho-activating protein, transcript variant X1	4.25068	1.83613	0.876666	0.000967046	0.0298957	chip
LOC414025	414025	neurotrimin, transcript variant X3	2.74899	1.84069	0.880248	0.00233559	0.0472052	chip
LOC409452	409452	maltase A2, transcript variant X1	4.18557	1.97306	0.980431	0.000312854	0.0157879	chip
LOC409172	409172	xaa-Pro aminopeptidase 1, transcript variant X1	3.05211	2.33097	1.22093	0.00085607	0.0280263	chip
LOC102653951	102653951	ras-related and estrogen-regulated growth inhibitor-like, transcript variant X2	2.43685	2.5456	1.34801	0.000926697	0.0294275	chip
LOC726803	726803	uncharacterized LOC726803, transcript variant X1	8.15234	2.65277	1.4075	0.000480268	0.0197602	chip
LOC552453	552453	restin homolog	0.409114	2.83906	1.50542	0.000931086	0.0294275	chip
LOC726611	726611	uncharacterized LOC726611	4.0429	2.89178	1.53196	0.000374901	0.0173918	chip
LOC408315	408315	ceramide kinase, transcript variant X1	5.66814	2.97933	1.57499	2.15e-05	0.00475471	chip
LOC413242	413242	bifunctional heparan sulfate N-deacetylase/N-sulfotransferase, transcript variant X2	6.71916	3.48059	1.79933	2.8e-05	0.00485552	chip
Crzr	409042	corazonin receptor	4.44448	3.86708	1.95124	3.67e-06	0.00305985	chip
LOC113218575	113218575	neprilysin-1-like	0.226634	4.50585	2.1718	0.000368611	0.0172661	chip
Def1	406143	defensin 1	7.39684	5.14469	2.36308	0.0015653	0.0382913	chip
LOC100577955	100577955	odorant receptor 13a, transcript variant X1	0.0137179	7.68989	2.94296	0.00204315	0.0432855	chip
LOC724239	724239	kynurenine/alpha-aminoadipate aminotransferase, mitochondrial	5.1542	13.6423	3.77001	0.000592939	0.0223766	chip
LOC406147	406147	short-chain dehydrogenase/reductase	0.34399	-166.776	-7.38177	0.000380816	0.0173918	nurse.up
Apd-3	100037419	apidermin 3	0.253875	-35.3483	-5.14357	0.000436079	0.0190743	nurse.up
LOC113218776	113218776	uncharacterized LOC113218776	-0.263356	-34.5518	-5.11069	0.000422486	0.0188243	nurse.up
LOC102654418	102654418	uncharacterized LOC102654418	-1.5535	-28.1121	-4.81312	1.17e-05	0.00347775	nurse.up
Apd-1	551367	apidermin 1	4.74934	-21.5967	-4.43274	5.6e-05	0.00656474	nurse.up
LOC552600	552600	GILT-like protein 1	9.05607	-20.07	-4.32697	0.000601669	0.0224114	nurse.up
LOC102654797	102654797	uncharacterized LOC102654797	0.505154	-19.7194	-4.30154	0.000707365	0.0246606	nurse.up
LOC552685	552685	pupal cuticle protein	1.38601	-18.537	-4.21233	0.000135288	0.00965408	nurse.up
LOC552078	552078	glutamyl aminopeptidase-like, transcript variant X1	-0.838496	-17.659	-4.14233	0.000122158	0.00914584	nurse.up
LOC100576418	100576418	tetra-peptide repeat homeobox protein 1	1.79125	-15.875	-3.98868	5.52e-05	0.00656474	nurse.up
LOC107964258	107964258	uncharacterized LOC107964258	0.196505	-13.0555	-3.70658	1.84e-05	0.00453685	nurse.up
Hex70a	726848	hexamerin 70a	11.6855	-11.9072	-3.57377	0.00124453	0.0338363	nurse.up
LOC725547	725547	extensin	-2.46216	-11.4537	-3.51774	8.29e-05	0.00788541	nurse.up
LOC113218711	113218711	uncharacterized LOC113218711	-0.339647	-11.386	-3.50919	0.00125565	0.0338363	nurse.up
LOC724867	724867	elongation of very long chain fatty acids protein AAEL008004	2.59619	-10.9742	-3.45604	0.00126676	0.0339313	nurse.up
LOC102656140	102656140	uncharacterized LOC102656140, transcript variant X1	-1.80263	-10.8756	-3.44302	0.000510915	0.02029	nurse.up
LOC100577226	100577226	odorant receptor 4, transcript variant X1	-0.339783	-9.61124	-3.26472	0.000330618	0.0165532	nurse.up
LOC100577901	100577901	uncharacterized LOC100577901	1.74368	-9.4351	-3.23804	0.00011827	0.00907798	nurse.up
CPR27	725509	cuticular protein 27	0.0353102	-8.83232	-3.14279	0.00203973	0.0432855	nurse.up
LOC552073	552073	arylsulfatase B	5.66825	-8.62347	-3.10827	2.55e-05	0.00475471	nurse.up
LOC551938	551938	elongation of very long chain fatty acids protein AAEL008004, transcript variant X1	1.35962	-7.99001	-2.9982	1.5e-05	0.00407135	nurse.up
Vg	406088	vitellogenin	12.0985	-7.85406	-2.97344	0.000115645	0.00895173	nurse.up
LOC410734	410734	glucose dehydrogenase [FAD, quinone]	7.23669	-7.61188	-2.92825	1.85e-06	0.00241919	nurse.up
Obp14	677673	odorant binding protein 14	9.61201	-7.47832	-2.90271	0.000480122	0.0197602	nurse.up
LOC724749	724749	uncharacterized LOC724749, transcript variant X1	7.10415	-7.47246	-2.90158	0.000258519	0.0138088	nurse.up
LOC725973	725973	uncharacterized LOC725973, transcript variant X1	0.685778	-7.16645	-2.84126	0.00213667	0.0443554	nurse.up
LOC100577614	100577614	uncharacterized LOC100577614, transcript variant X2	3.25711	-7.13554	-2.83502	0.000666236	0.0237962	nurse.up
LOC102654146	102654146	antifreeze protein Maxi	1.82787	-7.12934	-2.83377	9.41e-05	0.00859935	nurse.up
LOC413113	413113	probable serine/threonine-protein kinase samkC, transcript variant X1	0.812102	-6.84958	-2.77601	0.00215668	0.0446693	nurse.up
LOC727136	727136	uncharacterized LOC727136	1.47065	-6.62103	-2.72706	0.000123304	0.00915657	nurse.up
LOC727165	727165	flocculation protein FLO11	7.24764	-6.37132	-2.67159	0.000138217	0.00971135	nurse.up
LOC100576508	100576508	uronyl 2-sulfotransferase, transcript variant X2	0.438466	-5.85963	-2.55081	0.000809476	0.0270834	nurse.up
LOC100577783	100577783	protein Skeletor, isoforms B/C, transcript variant X1	0.353509	-5.58865	-2.4825	0.000163486	0.01037	nurse.up
LOC102654111	102654111	platelet glycoprotein V, transcript variant X3	2.52055	-5.5644	-2.47623	0.000251751	0.0136065	nurse.up
LOC724187	724187	toll-like receptor 4, transcript variant X3	5.09525	-5.33081	-2.41435	0.000542398	0.021082	nurse.up
LOC551241	551241	peroxisomal membrane protein PMP34	7.7798	-5.31855	-2.41103	1.65e-05	0.00430164	nurse.up
LOC725099	725099	spermidine synthase, transcript variant X2	4.16536	-5.3171	-2.41064	5.99e-07	0.00182431	nurse.up
LOC410705	410705	synaptic vesicle glycoprotein 2C, transcript variant X3	5.07821	-5.2956	-2.40479	0.000312706	0.0157879	nurse.up
LOC413408	413408	scavenger receptor class B member 1	3.51006	-5.1082	-2.35282	1.54e-06	0.00241919	nurse.up
LOC409643	409643	failed axon connections, transcript variant X1	6.10907	-4.94298	-2.30538	3.41e-07	0.00155899	nurse.up
LOC724348	724348	short-chain dehydrogenase/reductase	1.5359	-4.93312	-2.3025	0.000120646	0.00914584	nurse.up
LOC100577655	100577655	uncharacterized LOC100577655	-1.5532	-4.86933	-2.28372	0.00105257	0.0310134	nurse.up
LOC100577113	100577113	uncharacterized LOC100577113, transcript variant X1	3.97473	-4.76105	-2.25128	2.17e-05	0.00475471	nurse.up
LOC552724	552724	zinc finger CCCH domain-containing protein 13, transcript variant X1	4.71165	-4.61269	-2.20561	1.02e-05	0.0033425	nurse.up
LOC410021	410021	protein Skeletor, isoforms B/C, transcript variant X2	4.45659	-4.60694	-2.20381	2.36e-05	0.00475471	nurse.up
CSP1	725382	chemosensory protein 1	6.62931	-4.51668	-2.17526	0.00163715	0.0388409	nurse.up
LOC725462	725462	vesicular glutamate transporter 2.1, transcript variant X1	4.0307	-4.45858	-2.15659	1.07e-05	0.00337918	nurse.up
LOC100576271	100576271	dentin sialophosphoprotein, transcript variant X9	5.52876	-4.31435	-2.10914	4.07e-06	0.00305985	nurse.up
LOC113218550	113218550	uncharacterized LOC113218550	2.20723	-4.29338	-2.10211	4.11e-05	0.00552334	nurse.up
PPO	406155	phenoloxidase subunit A3	5.31995	-4.14888	-2.05272	0.000214591	0.012568	nurse.up
LOC100576532	100576532	uncharacterized LOC100576532	2.23486	-4.02317	-2.00833	0.000585143	0.0223766	nurse.up
LOC551917	551917	succinate dehydrogenase [ubiquinone] iron-sulfur subunit-like	2.05813	-4.01156	-2.00416	2.26e-05	0.00475471	nurse.up
LOC552805	552805	protein shifted, transcript variant X2	0.226603	-4.00595	-2.00214	0.000173527	0.0107823	nurse.up
LOC725930	725930	retinol dehydrogenase 12	0.568138	-3.98343	-1.99401	0.000334621	0.0165532	nurse.up
LOC100577777	100577777	cysteine-rich venom protein 1, transcript variant X1	2.39843	-3.97902	-1.99241	0.000112826	0.00895173	nurse.up
LOC100576797	100576797	acyl-CoA Delta(11) desaturase, transcript variant X1	10.7742	-3.96391	-1.98692	0.000169428	0.0105997	nurse.up
LOC724838	724838	uncharacterized LOC724838	10.1407	-3.93783	-1.9774	0.000497	0.0200762	nurse.up
LOC102655710	102655710	basic proline-rich protein, transcript variant X2	2.57477	-3.72504	-1.89726	0.00033686	0.0165532	nurse.up
LOC102654930	102654930	uncharacterized LOC102654930, transcript variant X1	1.9858	-3.6897	-1.8835	0.00177896	0.0409295	nurse.up
LOC102655337	102655337	uncharacterized LOC102655337, transcript variant X5	-0.592687	-3.67139	-1.87633	0.000798033	0.0268975	nurse.up
LOC411021	411021	UDP-glucuronosyltransferase 2B18, transcript variant X1	4.225	-3.60075	-1.8483	4.38e-05	0.0057171	nurse.up
LOC413697	413697	PTS-dependent dihydroxyacetone kinase 1, dihydroxyacetone-binding subunit DhaK	9.14374	-3.57242	-1.8369	0.000593497	0.0223766	nurse.up
LOC102654210	102654210	uncharacterized LOC102654210	-1.13385	-3.5264	-1.8182	0.00111582	0.032067	nurse.up
LOC409078	409078	uncharacterized LOC409078, transcript variant X3	1.30562	-3.49442	-1.80505	0.000104454	0.00890802	nurse.up
LOC552249	552249	lysosomal alpha-mannosidase, transcript variant X2	7.6201	-3.49413	-1.80494	0.0012486	0.0338363	nurse.up
LOC552217	552217	uncharacterized LOC552217, transcript variant X1	2.88781	-3.48478	-1.80107	0.00148758	0.0377432	nurse.up
LOC725942	725942	glutathione S-transferase 1-1	6.70278	-3.38774	-1.76032	3.94e-05	0.00537637	nurse.up
LOC107966045	107966045	uncharacterized LOC107966045	1.28727	-3.38464	-1.759	0.000391728	0.0178012	nurse.up
LOC551323	551323	uncharacterized LOC551323, transcript variant X1	3.47655	-3.30531	-1.72478	0.00069275	0.0243368	nurse.up
LOC100577028	100577028	insulin-like growth factor I, transcript variant X2	2.32659	-3.24916	-1.70007	0.00134138	0.0353088	nurse.up
TpnCIIb	494501	troponin C type IIb	1.34358	-3.24802	-1.69956	0.00250651	0.0492354	nurse.up
LOC409966	409966	dexamethasone-induced Ras-related protein 1, transcript variant X3	3.2317	-3.22021	-1.68715	0.000114243	0.00895173	nurse.up
LOC411202	411202	1,5-anhydro-D-fructose reductase	4.03349	-3.21336	-1.68408	2.42e-05	0.00475471	nurse.up
LOC409250	409250	beta-ureidopropionase	6.99271	-3.21058	-1.68283	4.46e-06	0.00305985	nurse.up
LOC100578703	100578703	uncharacterized LOC100578703, transcript variant X1	3.1081	-3.20798	-1.68166	0.000588275	0.0223766	nurse.up
LOC411893	411893	cytochrome P450 315a1, mitochondrial, transcript variant X2	3.92293	-3.18265	-1.67023	1e-05	0.0033425	nurse.up
LOC552154	552154	uncharacterized LOC552154	5.59518	-3.17473	-1.66663	6.5e-05	0.0070184	nurse.up
LOC102656859	102656859	uncharacterized LOC102656859, transcript variant X2	0.225132	-3.13624	-1.64903	0.000972096	0.0298957	nurse.up
Obp17	552478	odorant binding protein 17	8.28351	-3.13355	-1.6478	9.34e-05	0.00859935	nurse.up
LOC410733	410733	glucose dehydrogenase [FAD, quinone], transcript variant X3	7.8933	-3.1092	-1.63655	1.4e-05	0.00399455	nurse.up
Msx	724456	homeobox protein Msx, transcript variant X1	4.01857	-3.10564	-1.63489	0.00153518	0.0382079	nurse.up
Cpap3-c	725932	cuticular protein analogous to peritrophins 3-C, transcript variant X1	3.18654	-3.07679	-1.62143	0.0001412	0.00979257	nurse.up
LOC107964181	107964181	uncharacterized LOC107964181	-0.718499	-3.05867	-1.61291	0.00146011	0.0374625	nurse.up
LOC408559	408559	retinal dehydrogenase 1	9.53556	-3.04654	-1.60717	8.82e-05	0.00822509	nurse.up
LOC413590	413590	alkylglycerol monooxygenase	4.54283	-3.04501	-1.60645	0.000441626	0.0191176	nurse.up
LOC552477	552477	dipeptidyl aminopeptidase-like protein 6, transcript variant X1	4.53395	-3.04378	-1.60587	2.87e-06	0.00291052	nurse.up
LOC551929	551929	CG30101-like	2.90266	-3.0375	-1.60289	0.000336186	0.0165532	nurse.up
LOC552679	552679	cytochrome P450 4c3	4.49682	-2.92203	-1.54697	0.000436089	0.0190743	nurse.up
LOC726478	726478	inhibin beta C chain	3.45494	-2.89938	-1.53575	2.54e-05	0.00475471	nurse.up
LOC552024	552024	myo-inositol 2-dehydrogenase	9.68441	-2.89545	-1.53379	0.000366462	0.0172539	nurse.up
LOC726514	726514	adenylate cyclase type 6, transcript variant X3	4.06989	-2.87445	-1.52328	3.7e-05	0.00531513	nurse.up
LOC113219080	113219080	uncharacterized LOC113219080	-0.175727	-2.84193	-1.50687	0.00192201	0.0423028	nurse.up
LOC411392	411392	protein Red	7.38261	-2.84155	-1.50668	0.000524767	0.0206407	nurse.up
LOC409207	409207	synaptic vesicle membrane protein VAT-1 homolog-like, transcript variant X1	5.93634	-2.83686	-1.5043	0.000105589	0.00890802	nurse.up
LOC408365	408365	uncharacterized LOC408365, transcript variant X1	4.56161	-2.83609	-1.50391	0.000772945	0.0262456	nurse.up
LOC113218905	113218905	uncharacterized LOC113218905	0.035069	-2.81392	-1.49258	0.00147719	0.0376891	nurse.up
Jhe	406066	juvenile hormone esterase	9.21461	-2.79425	-1.48246	6.99e-05	0.00717009	nurse.up
LOC412295	412295	nose resistant to fluoxetine protein 6, transcript variant X1	0.417608	-2.7885	-1.47949	0.000991218	0.0299794	nurse.up
LOC724412	724412	muscle segmentation homeobox	4.44908	-2.77184	-1.47084	0.000166327	0.0104775	nurse.up
LOC100578746	100578746	aprataxin and PNK-like factor, transcript variant X2	-0.374	-2.72076	-1.44401	0.00238281	0.047521	nurse.up
Cpap3-b	408726	cuticular protein analogous to peritrophins 3-B	3.6688	-2.71922	-1.44319	0.000975283	0.0298957	nurse.up
LOC551098	551098	uncharacterized LOC551098	6.59335	-2.71822	-1.44266	0.000102582	0.00890802	nurse.up
LOC100576736	100576736	uncharacterized LOC100576736	1.18007	-2.65478	-1.40859	0.00101714	0.0304608	nurse.up
LOC100576934	100576934	uncharacterized LOC100576934	4.46921	-2.65414	-1.40824	0.00235943	0.047261	nurse.up
LOC413802	413802	pleckstrin homology domain-containing family M member 2	7.27569	-2.65274	-1.40749	0.00212694	0.0442538	nurse.up
LOC552667	552667	protein charybde, transcript variant X2	4.20271	-2.65221	-1.4072	1.75e-05	0.00443562	nurse.up
LOC409494	409494	methylglutaconyl-CoA hydratase, mitochondrial	6.39566	-2.63868	-1.39982	0.000222566	0.012644	nurse.up
LOC726495	726495	protein D2	4.64352	-2.63645	-1.3986	2.64e-05	0.00475471	nurse.up
LOC100577675	100577675	trifunctional purine biosynthetic protein adenosine-3, transcript variant X1	6.56604	-2.62771	-1.39381	0.000813376	0.0271145	nurse.up
LOC100577118	100577118	trace amine-associated receptor 9, transcript variant X3	2.58918	-2.62616	-1.39295	7.46e-05	0.0074898	nurse.up
LOC726107	726107	probable glutamate carboxypeptidase LAMP1, transcript variant X5	2.62492	-2.62353	-1.39151	0.000651992	0.0235387	nurse.up
LOC725813	725813	uncharacterized LOC725813	3.0482	-2.61182	-1.38506	0.000598688	0.0224114	nurse.up
LOC408587	408587	histidine decarboxylase, transcript variant X4	2.39448	-2.60457	-1.38105	0.00160923	0.0387328	nurse.up
Tsf1	406078	transferrin 1	10.7422	-2.5963	-1.37646	0.000593092	0.0223766	nurse.up
LOC410368	410368	cadherin-23	2.41908	-2.58053	-1.36767	0.000436449	0.0190743	nurse.up
LOC100577607	100577607	dehydrogenase/reductase SDR family member 4	5.45668	-2.54074	-1.34525	0.000162342	0.0103694	nurse.up
LOC551966	551966	multifunctional protein ADE2, transcript variant X1	6.85686	-2.52639	-1.33708	0.000970234	0.0298957	nurse.up
LOC726260	726260	uncharacterized LOC726260, transcript variant X6	4.0042	-2.51985	-1.33334	0.000131375	0.00952368	nurse.up
LOC408567	408567	probable medium-chain specific acyl-CoA dehydrogenase, mitochondrial	7.32599	-2.51596	-1.33111	0.000462466	0.0194662	nurse.up
LOC724558	724558	uncharacterized LOC724558	5.78645	-2.51278	-1.32929	3.11e-05	0.00505526	nurse.up
LOC113218518	113218518	chymotrypsin inhibitor-like	1.09092	-2.50503	-1.32483	0.00148228	0.0377134	nurse.up
LOC113218860	113218860	uncharacterized LOC113218860	-0.192468	-2.49934	-1.32155	0.00224293	0.0460381	nurse.up
LOC551250	551250	microsomal triglyceride transfer protein large subunit	6.00184	-2.48414	-1.31274	0.000121935	0.00914584	nurse.up
LOC724175	724175	probable cytochrome P450 304a1	9.4652	-2.4705	-1.3048	0.000226983	0.0127194	nurse.up
ILP-2	726057	insulin-like peptide 2, transcript variant X3	3.20129	-2.46787	-1.30326	0.000294603	0.0152029	nurse.up
LOC100577213	100577213	tumor necrosis factor receptor superfamily member 4-like	0.672019	-2.45174	-1.29381	0.0012542	0.0338363	nurse.up
LOC727333	727333	acyl-CoA Delta(11) desaturase, transcript variant X1	10.1216	-2.43132	-1.28174	0.000379393	0.0173918	nurse.up
LOC408774	408774	lysosomal-trafficking regulator, transcript variant X4	5.79635	-2.41754	-1.27354	0.000108254	0.00890802	nurse.up
LOC100577464	100577464	uncharacterized LOC100577464, transcript variant X1	0.760679	-2.40801	-1.26784	0.00190833	0.0421101	nurse.up
LOC727180	727180	Fanconi anemia group D2 protein, transcript variant X2	4.00468	-2.40001	-1.26304	0.00044956	0.0192561	nurse.up
LOC408871	408871	sorbitol dehydrogenase	10.4822	-2.39806	-1.26187	0.000311007	0.0157879	nurse.up
LOC410227	410227	inactive hydroxysteroid dehydrogenase-like protein 1, transcript variant X1	5.51734	-2.3538	-1.23499	0.000507859	0.0202567	nurse.up
LOC727247	727247	non-structural maintenance of chromosomes element 1 homolog, transcript variant X2	3.48165	-2.34262	-1.22812	0.000902936	0.0291039	nurse.up
LOC551918	551918	chromatin assembly factor 1 subunit B	3.05075	-2.33408	-1.22285	0.000124834	0.00919542	nurse.up
LOC725578	725578	uncharacterized LOC725578, transcript variant X3	4.65146	-2.33003	-1.22035	0.000114124	0.00895173	nurse.up
LOC725455	725455	fructose-bisphosphate aldolase	2.9576	-2.32595	-1.21782	0.00160711	0.0387328	nurse.up
LOC551957	551957	headcase protein, transcript variant X1	5.52377	-2.32307	-1.21603	0.00208596	0.0437356	nurse.up
LOC100578389	100578389	uncharacterized LOC100578389, transcript variant X7	3.93889	-2.30476	-1.20462	0.00111127	0.032067	nurse.up
LOC726218	726218	acetyl-CoA acetyltransferase, mitochondrial	5.06544	-2.27181	-1.18384	6.5e-05	0.0070184	nurse.up
LOC100577192	100577192	very-long-chain (3R)-3-hydroxyacyl-CoA dehydratase hpo-8	6.41592	-2.23927	-1.16303	0.000115316	0.00895173	nurse.up
LOC409150	409150	enoyl Coenzyme A hydratase, short chain, 1, mitochondrial	8.75322	-2.23204	-1.15836	9.62e-05	0.00861549	nurse.up
LOC413740	413740	iodotyrosine deiodinase 1, transcript variant X1	4.11516	-2.23018	-1.15716	0.00175141	0.0406025	nurse.up
LOC551338	551338	uncharacterized LOC551338, transcript variant X2	2.32292	-2.22985	-1.15695	0.000340407	0.0166272	nurse.up
LOC409025	409025	apolipoprotein D	4.14973	-2.22944	-1.15668	0.000449283	0.0192561	nurse.up
LOC725756	725756	beta-galactosidase	7.8456	-2.22422	-1.1533	6.58e-05	0.0070184	nurse.up
LOC725274	725274	3-hydroxyacyl-CoA dehydrogenase type-2	7.15983	-2.21815	-1.14936	7.62e-05	0.00756129	nurse.up
LOC411622	411622	uncharacterized LOC411622	5.34327	-2.21288	-1.14593	0.000488727	0.0199287	nurse.up
LOC100578727	100578727	uncharacterized LOC100578727, transcript variant X5	2.73326	-2.20362	-1.13987	0.000248379	0.0135485	nurse.up
LOC409141	409141	sugar transporter SWEET1	5.77659	-2.19665	-1.13531	0.00158549	0.0386184	nurse.up
LOC413481	413481	probable chitinase 10	5.20681	-2.19376	-1.1334	0.000689554	0.0243181	nurse.up
LOC726658	726658	uncharacterized LOC726658	2.98456	-2.18444	-1.12726	0.00207497	0.0437356	nurse.up
LOC411910	411910	homeobox protein 2-like	4.4439	-2.18048	-1.12464	0.00088244	0.028684	nurse.up
LOC552588	552588	lipase 1, transcript variant X3	4.17	-2.17927	-1.12385	3.19e-05	0.00505526	nurse.up
LOC725309	725309	keratin-associated protein 19-2	6.97672	-2.17455	-1.12072	0.000111657	0.00895173	nurse.up
LOC725967	725967	D-3-phosphoglycerate dehydrogenase, transcript variant X1	6.18984	-2.16197	-1.11234	0.000843627	0.0277334	nurse.up
LOC551571	551571	pyrokinin-like receptor 1	4.28243	-2.15126	-1.10518	0.000778219	0.0263269	nurse.up
LOC727254	727254	mitochondrial cardiolipin hydrolase, transcript variant X1	5.89004	-2.13109	-1.09159	0.000453258	0.0192561	nurse.up
LOC725816	725816	homocysteine S-methyltransferase YbgG	6.70953	-2.12116	-1.08485	0.00147173	0.0376549	nurse.up
LOC551710	551710	electron transfer flavoprotein subunit alpha, mitochondrial	6.42166	-2.1002	-1.07053	3.1e-05	0.00505526	nurse.up
LOC100576414	100576414	putative fatty acyl-CoA reductase CG5065	10.551	-2.09239	-1.06515	0.000616968	0.0227233	nurse.up
Acph-1	411830	venom acid phosphatase, transcript variant X1	5.69994	-2.07947	-1.05622	6.04e-05	0.0067866	nurse.up
LOC726838	726838	probable malate dehydrogenase, mitochondrial	2.13026	-2.06651	-1.0472	0.00165851	0.0391441	nurse.up
LOC408426	408426	lysosomal thioesterase PPT2 homolog, transcript variant X1	3.77807	-2.04862	-1.03465	0.000344617	0.016722	nurse.up
LOC408291	408291	3-ketoacyl-CoA thiolase, mitochondrial	8.13165	-2.04787	-1.03413	0.000985646	0.029975	nurse.up
LOC411814	411814	kinesin 2C, transcript variant X1	3.42036	-2.04541	-1.03239	0.000568658	0.0219161	nurse.up
LOC409712	409712	short/branched chain specific acyl-CoA dehydrogenase, mitochondrial	7.26854	-2.02074	-1.01489	0.00133905	0.0353088	nurse.up
LOC102656224	102656224	uncharacterized LOC102656224	6.01315	-2.00222	-1.0016	0.00063741	0.0232884	nurse.up
LOC408467	408467	chloride channel protein 2, transcript variant X3	4.4221	-1.99216	-0.994333	0.000928528	0.0294275	nurse.up
LOC408456	408456	facilitated trehalose transporter Tret1-2 homolog, transcript variant X1	7.28741	-1.99139	-0.993779	0.000964563	0.0298957	nurse.up
LOC551353	551353	translocon-associated protein subunit alpha	4.84725	-1.99108	-0.993549	0.000358846	0.0171607	nurse.up
LOC102654379	102654379	essential MCU regulator, mitochondrial, transcript variant X1	2.24092	-1.98944	-0.992361	0.00193524	0.0423241	nurse.up
LOC552000	552000	enoyl-CoA delta isomerase 1, mitochondrial	4.3337	-1.96125	-0.971777	0.00106739	0.0311743	nurse.up
LOC413567	413567	L-xylulose reductase	7.19966	-1.9609	-0.971518	0.000141831	0.00979257	nurse.up
LOC107965814	107965814	farnesyl pyrophosphate synthase-like, transcript variant X1	5.40039	-1.95631	-0.968132	0.00210686	0.0439363	nurse.up
LOC412548	412548	2-oxoisovalerate dehydrogenase subunit alpha, mitochondrial	5.71839	-1.95064	-0.963946	0.000128678	0.00940278	nurse.up
LOC411832	411832	translationally-controlled tumor protein homolog	8.92275	-1.94651	-0.960889	0.00195602	0.0426403	nurse.up
LOC727293	727293	guanine deaminase	5.39093	-1.93587	-0.952982	0.00022361	0.012644	nurse.up
LOC552758	552758	retinol dehydrogenase 12	4.31792	-1.93351	-0.95122	0.00034601	0.016722	nurse.up
LOC408702	408702	SAGA-associated factor 29	3.00212	-1.91653	-0.938496	0.00149678	0.0377838	nurse.up
LOC411691	411691	phosphotriesterase-related protein, transcript variant X2	5.55753	-1.91567	-0.937849	5.05e-05	0.00623202	nurse.up
LOC409693	409693	inositol monophosphatase 1	5.49356	-1.91451	-0.936972	0.000152613	0.0100747	nurse.up
DHRS4	412304	dehydrogenase/reductase (SDR family) member 4	6.67947	-1.91161	-0.93479	0.000210425	0.012568	nurse.up
LOC410114	410114	solute carrier family 23 member 1, transcript variant X1	6.41404	-1.89643	-0.923285	0.00127674	0.0340986	nurse.up
LOC100577307	100577307	uncharacterized LOC100577307, transcript variant X1	3.6055	-1.89369	-0.921197	0.00186319	0.0419801	nurse.up
LOC409365	409365	lysosomal alpha-glucosidase	5.29976	-1.8901	-0.91846	0.000451174	0.0192561	nurse.up
LOC551031	551031	uncharacterized LOC551031, transcript variant X1	6.84867	-1.88855	-0.917278	0.000237571	0.013201	nurse.up
LOC412972	412972	WD repeat domain phosphoinositide-interacting protein 3	4.13462	-1.83849	-0.878521	0.00117481	0.0329163	nurse.up
Mrjp9	409873	major royal jelly protein 9	7.49029	-1.82906	-0.871105	0.00117966	0.0329511	nurse.up
LOC552075	552075	saccharopine dehydrogenase-like oxidoreductase	8.45383	-1.82006	-0.863982	0.000911739	0.0292204	nurse.up
LOC724791	724791	vitamin K epoxide reductase complex subunit 1-like protein 1, transcript variant X1	3.16076	-1.81682	-0.861417	0.00110192	0.0319523	nurse.up
LOC409836	409836	rho GTPase-activating protein 100F, transcript variant X3	3.86454	-1.80682	-0.853456	0.00066319	0.0237962	nurse.up
LOC552113	552113	long-chain fatty acid transport protein 4, transcript variant X1	7.26512	-1.8064	-0.853116	0.000223888	0.012644	nurse.up
LOC102655112	102655112	probable G-protein coupled receptor Mth-like 5	3.76214	-1.78716	-0.83767	0.00121824	0.0335163	nurse.up
LOC724787	724787	protein RUFY3, transcript variant X4	4.31128	-1.77958	-0.831533	0.00104659	0.0309884	nurse.up
LOC410060	410060	potassium voltage-gated channel protein Shab, transcript variant X2	4.03851	-1.7783	-0.830501	0.00184555	0.0417259	nurse.up
LOC552717	552717	hydroxysteroid dehydrogenase-like protein 2, transcript variant X2	5.81338	-1.77539	-0.82814	0.000650152	0.0235387	nurse.up
LOC100578286	100578286	flavin-containing monooxygenase FMO GS-OX-like 2, transcript variant X4	3.12821	-1.77127	-0.824788	0.00204723	0.0432855	nurse.up
LOC408368	408368	adenosylhomocysteinase	6.39153	-1.75376	-0.810454	0.00033708	0.0165532	nurse.up
LOC411962	411962	uncharacterized LOC411962, transcript variant X1	4.63565	-1.74659	-0.804545	0.00042009	0.0188093	nurse.up
LOC410999	410999	L-2-hydroxyglutarate dehydrogenase, mitochondrial, transcript variant X4	4.33267	-1.73388	-0.794007	0.00171014	0.0401488	nurse.up
LOC100578624	100578624	delta(3,5)-Delta(2,4)-dienoyl-CoA isomerase, mitochondrial, transcript variant X1	4.14317	-1.72564	-0.78713	0.000987789	0.029975	nurse.up
LOC727271	727271	fatty-acid amide hydrolase 2-A, transcript variant X2	6.58287	-1.7216	-0.783746	0.000425501	0.0188666	nurse.up
LOC412034	412034	DNA helicase MCM8	4.07568	-1.72059	-0.782906	0.00178792	0.0410322	nurse.up
LOC724811	724811	kynurenine--oxoglutarate transaminase 3-like, transcript variant X1	6.93656	-1.69883	-0.764544	0.000522982	0.0206407	nurse.up
LOC409444	409444	AMP deaminase 2, transcript variant X2	5.74695	-1.69036	-0.757329	0.000725899	0.0250202	nurse.up
LOC551276	551276	isocitrate dehydrogenase [NADP] cytoplasmic	7.64371	-1.68838	-0.755637	0.000950257	0.0298957	nurse.up
LOC412233	412233	pseudouridine-metabolizing bifunctional protein C1861.05	3.50484	-1.68786	-0.755199	0.00149745	0.0377838	nurse.up
LOC408790	408790	protein croquemort, transcript variant X2	6.0137	-1.68743	-0.754824	0.00209245	0.0437356	nurse.up
LOC113219121	113219121	uncharacterized LOC113219121, transcript variant X1	3.4448	-1.67859	-0.747248	0.00129167	0.0343969	nurse.up
LOC410308	410308	electron transfer flavoprotein subunit beta	7.12873	-1.65185	-0.724086	0.00176266	0.0406568	nurse.up
LOC725901	725901	GTP-binding protein Di-Ras2, transcript variant X2	3.22204	-1.64718	-0.720002	0.00245182	0.048474	nurse.up
LOC726043	726043	leucine-rich repeat-containing protein 57	5.36192	-1.64381	-0.71704	0.00233916	0.0472052	nurse.up
LOC107963996	107963996	leucine-rich repeat-containing protein 70	8.4556	-1.63918	-0.712972	0.00188285	0.0421083	nurse.up
Fabp	408689	fatty acid binding protein, transcript variant X2	6.96045	-1.62599	-0.701319	0.00189931	0.0421101	nurse.up
LOC408288	408288	isovaleryl-CoA dehydrogenase, mitochondrial	6.11828	-1.62055	-0.696483	0.00244992	0.048474	nurse.up
CYP6AQ1	408383	cytochrome P450 6AQ1	8.14894	-1.61924	-0.695313	0.00228057	0.0467057	nurse.up
LOC411908	411908	protein ABHD16A	5.27385	-1.61514	-0.691661	0.00204604	0.0432855	nurse.up
LOC100576467	100576467	14 kDa phosphohistidine phosphatase	4.58517	-1.61145	-0.688357	0.00156787	0.0382913	nurse.up
LOC725238	725238	histone H1	3.9034	-1.60556	-0.683074	0.00172849	0.0403198	nurse.up
LOC411724	411724	glycerol-3-phosphate acyltransferase 1, mitochondrial, transcript variant X3	8.26307	-1.60415	-0.681813	0.0020157	0.0431181	nurse.up
LOC725943	725943	ubiquitin-60S ribosomal protein L40, transcript variant X1	7.23021	-1.58744	-0.666699	0.00245916	0.0485141	nurse.up
LOC727037	727037	phospholipase A1 member A, transcript variant X1	5.57058	-1.55232	-0.634425	0.00256116	0.0499864	nurse.up
LOC725051	725051	multidrug resistance-associated protein 4, transcript variant X1	6.86486	-1.54592	-0.628462	0.00136841	0.0357117	nurse.up
LOC409976	409976	transmembrane emp24 domain-containing protein 5	4.55046	-1.54075	-0.623636	0.00151384	0.0379114	nurse.up
LOC551771	551771	methionine aminopeptidase 2	6.686	-1.53402	-0.617314	0.00120588	0.0334786	nurse.up
LOC409285	409285	myosin heavy chain 95F, transcript variant X4	6.19937	-1.46429	-0.550204	0.00184019	0.0417078	nurse.up
LOC412046	412046	trithorax group protein osa, transcript variant X4	6.79263	1.4411	0.527172	0.00233093	0.0472052	forager.up
LOC100576472	100576472	E3 ubiquitin-protein ligase Su(dx), transcript variant X1	6.09337	1.44137	0.527442	0.00187654	0.0421083	forager.up
LOC727370	727370	uncharacterized LOC727370, transcript variant X3	5.79308	1.44722	0.533281	0.00151784	0.0379114	forager.up
LOC410207	410207	dihydropyrimidine dehydrogenase [NADP(+)]	5.65566	1.45825	0.544237	0.00164689	0.0389707	forager.up
LOC411110	411110	solute carrier family 52, riboflavin transporter, member 3-A, transcript variant X2	5.10719	1.48686	0.572266	0.00233708	0.0472052	forager.up
LOC411457	411457	galactosylgalactosylxylosylprotein 3-beta-glucuronosyltransferase P, transcript variant X5	5.55826	1.48979	0.575112	0.00155703	0.0382913	forager.up
LOC724177	724177	uncharacterized LOC724177, transcript variant X1	4.78059	1.48987	0.575189	0.00199742	0.0431181	forager.up
LOC552571	552571	serine/threonine-protein kinase unc-51	6.8275	1.50976	0.594318	0.00156074	0.0382913	forager.up
LOC724703	724703	modular serine protease	7.02481	1.52221	0.606165	0.00103125	0.0306821	forager.up
LOC413377	413377	PHD finger protein rhinoceros, transcript variant X2	5.36868	1.53325	0.616593	0.00199939	0.0431181	forager.up
LOC102656501	102656501	zinc finger protein 2	4.70225	1.55287	0.634934	0.00163635	0.0388409	forager.up
LOC724629	724629	40S ribosomal protein S28	3.91884	1.58025	0.660149	0.00133034	0.0353088	forager.up
LOC412655	412655	uncharacterized LOC412655	5.49425	1.58701	0.66631	0.000816384	0.0271158	forager.up
LOC408666	408666	uncharacterized LOC408666, transcript variant X1	4.92053	1.58717	0.66646	0.00144429	0.0372658	forager.up
LOC100577280	100577280	uncharacterized LOC100577280	6.73653	1.58774	0.666979	0.00208989	0.0437356	forager.up
LOC726060	726060	basigin	7.41613	1.58994	0.66897	0.000805362	0.0270448	forager.up
LOC409902	409902	liprin-alpha-1, transcript variant X1	5.28035	1.59408	0.672725	0.000562677	0.0217775	forager.up
LOC413650	413650	nuclear RNA export factor 1	4.96225	1.6153	0.691801	0.00154165	0.0382647	forager.up
LOC413508	413508	RNA-binding protein Rsf1	5.4102	1.61546	0.691943	0.00106002	0.0311326	forager.up
LOC413000	413000	proton-coupled amino acid transporter-like protein pathetic	7.57528	1.63589	0.710073	0.00201216	0.0431181	forager.up
LOC409616	409616	uncharacterized protein MAL13P1.304, transcript variant X1	7.11388	1.66091	0.731977	0.00143588	0.0371538	forager.up
LOC408717	408717	sialomucin core protein 24	8.44377	1.66354	0.734258	0.0023411	0.0472052	forager.up
LOC724861	724861	transcription factor Maf, transcript variant X2	4.7013	1.68686	0.754342	0.000459964	0.0194505	forager.up
LOC411012	411012	NF-kappa-B inhibitor cactus	5.34588	1.69309	0.759657	0.000439752	0.0191176	forager.up
Dsx	725126	doublesex, transcript variant F1	5.76694	1.7101	0.774078	0.00230437	0.0470874	forager.up
LOC552130	552130	alpha-aminoadipic semialdehyde synthase, mitochondrial	5.25364	1.71197	0.775661	0.000470006	0.0195138	forager.up
LOC412777	412777	sodium/potassium/calcium exchanger Nckx30C, transcript variant X6	3.01238	1.72964	0.79047	0.00235104	0.047261	forager.up
LOC409107	409107	homeobox protein 5, transcript variant X3	5.40308	1.73029	0.791015	0.00217678	0.0448054	forager.up
LOC412263	412263	endoplasmic reticulum aminopeptidase 1, transcript variant X1	5.03313	1.73453	0.794545	0.0015615	0.0382913	forager.up
LOC551461	551461	adenylate cyclase type 2, transcript variant X1	3.91424	1.73493	0.794881	0.00186599	0.0419801	forager.up
LOC413117	413117	proton-coupled amino acid transporter-like protein pathetic	4.97967	1.75175	0.808799	0.00155724	0.0382913	forager.up
LOC412163	412163	aldose reductase, transcript variant X1	8.47433	1.7743	0.827248	0.00114274	0.0322497	forager.up
LOC408828	408828	uncharacterized MFS-type transporter C09D4.1, transcript variant X1	4.12566	1.78021	0.832047	0.00169243	0.0398418	forager.up
LOC413959	413959	multidrug resistance-associated protein 4	6.62946	1.79024	0.840156	0.0017568	0.0406242	forager.up
LOC102655356	102655356	thyrotropin-releasing hormone receptor	4.08418	1.79666	0.845321	0.000986301	0.029975	forager.up
LOC409087	409087	D-beta-hydroxybutyrate dehydrogenase, mitochondrial, transcript variant X2	2.58618	1.80814	0.854509	0.00121152	0.0335118	forager.up
LOC409715	409715	bumetanide-sensitive sodium-(potassium)-chloride cotransporter, transcript variant X2	4.62598	1.80933	0.855454	0.000721883	0.0249761	forager.up
LOC725621	725621	uncharacterized LOC725621	8.79512	1.81428	0.859397	0.00101253	0.0304224	forager.up
LOC413677	413677	rho guanine nucleotide exchange factor 10, transcript variant X3	7.02598	1.81765	0.862078	0.000291759	0.0152029	forager.up
LOC100576965	100576965	uncharacterized LOC100576965, transcript variant X3	3.57485	1.83492	0.875715	0.00125265	0.0338363	forager.up
LOC724971	724971	uncharacterized LOC724971, transcript variant X4	9.83354	1.83885	0.878806	0.00106827	0.0311743	forager.up
LOC100576761	100576761	protein Spindly	2.71076	1.84501	0.883627	0.0019706	0.042754	forager.up
LOC412303	412303	choline-phosphate cytidylyltransferase A, transcript variant X3	5.76159	1.85456	0.89108	0.000379605	0.0173918	forager.up
LOC100578955	100578955	myosin-7, transcript variant X6	4.60454	1.85831	0.893992	0.00161427	0.0387328	forager.up
LOC724418	724418	venom acid phosphatase Acph-1-like	4.3824	1.86276	0.897439	0.00139527	0.0363088	forager.up
LOC409109	409109	mycosubtilin synthase subunit C, transcript variant X1	7.53507	1.87691	0.908359	0.000697352	0.0244047	forager.up
LOC100577149	100577149	15-hydroxyprostaglandin dehydrogenase [NAD(+)]	7.32233	1.8799	0.910656	0.00241441	0.0479418	forager.up
LOC102656088	102656088	uncharacterized LOC102656088	5.24074	1.88818	0.916999	0.000957876	0.0298957	forager.up
LOC410852	410852	protein Fe65 homolog, transcript variant X1	5.56666	1.9022	0.927672	0.00200555	0.0431181	forager.up
LOC413958	413958	apoptosis-inducing factor 3, transcript variant X2	5.50689	1.90505	0.92983	0.000606931	0.0224442	forager.up
LOC725098	725098	tight junction protein ZO-2, transcript variant X3	6.87225	1.92836	0.947375	7.12e-05	0.00722598	forager.up
LOC413366	413366	homeobox protein SIX1, transcript variant X2	5.40382	1.93691	0.953759	0.000188952	0.0115831	forager.up
LOC726371	726371	cysteine dioxygenase type 1	6.19295	1.9447	0.959549	0.000526526	0.0206407	forager.up
TpnCIIIa	408379	troponin C type IIIa	8.33324	1.96652	0.975645	0.000284322	0.0149253	forager.up
LOC100576326	100576326	phenoloxidase-activating factor 2, transcript variant X4	10.6195	1.96835	0.976984	0.00161355	0.0387328	forager.up
LOC551053	551053	facilitated trehalose transporter Tret1, transcript variant X1	4.55727	1.97015	0.978306	0.000144534	0.00979257	forager.up
LOC551506	551506	sex combs reduced, transcript variant X1	3.41984	1.99207	0.994268	0.00239383	0.0476366	forager.up
LOC725720	725720	muscle, skeletal receptor tyrosine protein kinase, transcript variant X2	5.811	1.99254	0.994607	0.00125951	0.0338363	forager.up
LOC100576458	100576458	urea transporter 2	3.99045	1.99424	0.995837	0.000844087	0.0277334	forager.up
LOC412878	412878	DNA N6-methyl adenine demethylase, transcript variant X4	5.85953	2.00108	1.00078	0.000904915	0.0291039	forager.up
LOC410694	410694	transcription factor collier, transcript variant X4	2.92899	2.00346	1.0025	0.000863352	0.0281638	forager.up
LOC551395	551395	acetyl-CoA acetyltransferase, cytosolic	4.00823	2.00723	1.00521	0.00025724	0.0138088	forager.up
LOC727091	727091	forkhead box protein O, transcript variant X3	5.3904	2.01048	1.00754	0.000104651	0.00890802	forager.up
LOC551123	551123	RNA-binding protein Musashi homolog Rbp6, transcript variant X18	4.49113	2.02456	1.01761	0.000238467	0.013201	forager.up
LOC725832	725832	beta-1,3-glucan-binding protein 1	7.65773	2.02492	1.01786	0.000146816	0.00986039	forager.up
LOC724933	724933	xanthine dehydrogenase	5.81519	2.03939	1.02814	0.000178936	0.0110433	forager.up
LOC411916	411916	2-amino-3-ketobutyrate coenzyme A ligase, mitochondrial, transcript variant X1	3.64421	2.04317	1.03081	0.000249195	0.0135485	forager.up
LOC408622	408622	protein henna, transcript variant X1	7.1673	2.04388	1.03131	0.00217797	0.0448054	forager.up
LOC100578976	100578976	decorin, transcript variant X2	3.84265	2.04393	1.03135	0.000767546	0.0261596	forager.up
LOC408844	408844	dual specificity protein phosphatase 10, transcript variant X1	7.3106	2.04698	1.0335	0.00193059	0.0423241	forager.up
LOC551560	551560	cytochrome P450 6k1	8.0326	2.05249	1.03738	0.00173039	0.0403198	forager.up
LOC100577725	100577725	probable chitinase 10	9.44238	2.08357	1.05906	0.00234114	0.0472052	forager.up
LOC412591	412591	calcitonin gene-related peptide type 1 receptor, transcript variant X1	4.2944	2.08486	1.05995	0.00102712	0.0306593	forager.up
LOC411207	411207	CCAAT/enhancer-binding protein	6.78699	2.08859	1.06253	0.00160328	0.0387328	forager.up
LOC410296	410296	b(0,+)-type amino acid transporter 1	3.29166	2.0924	1.06516	0.00113524	0.0322026	forager.up
LOC726690	726690	probable cytochrome P450 6a14	6.55148	2.09958	1.0701	0.000213976	0.012568	forager.up
LOC726669	726669	uncharacterized LOC726669	3.85479	2.10702	1.0752	0.00109648	0.0318956	forager.up
LOC551437	551437	alpha-N-acetylglucosaminidase, transcript variant X1	4.88183	2.1091	1.07663	0.000134832	0.00965408	forager.up
nAChRb2	726079	nicotinic acetylcholine receptor beta2 subunit	6.61395	2.10961	1.07698	0.00202159	0.0431429	forager.up
LOC409924	409924	synaptic vesicle glycoprotein 2B, transcript variant X2	7.28877	2.11077	1.07777	0.00216658	0.0447727	forager.up
LOC100576222	100576222	heart- and neural crest derivatives-expressed protein 1, transcript variant X1	4.23569	2.11778	1.08255	0.000114822	0.00895173	forager.up
LOC727423	727423	uncharacterized LOC727423	2.51338	2.12134	1.08497	0.00112344	0.032067	forager.up
LOC724878	724878	carbohydrate sulfotransferase 9	2.90622	2.13103	1.09155	0.000687741	0.0243181	forager.up
LOC725331	725331	protein hairy, transcript variant X1	2.98906	2.13853	1.09662	0.00121441	0.0335118	forager.up
E75	410309	ecdysone-induced protein 75, transcript variant X3	7.75508	2.1518	1.10554	6.05e-05	0.0067866	forager.up
LOC725997	725997	UDP-glucuronosyltransferase 2C1	6.5676	2.17472	1.12083	0.000743705	0.0255376	forager.up
LOC413478	413478	spermine oxidase	8.99279	2.1795	1.124	0.000301656	0.0154793	forager.up
LOC725456	725456	sodium-dependent nutrient amino acid transporter 1, transcript variant X3	4.72807	2.18064	1.12475	0.000221039	0.012644	forager.up
LOC102655167	102655167	uncharacterized LOC102655167, transcript variant X1	1.72065	2.20215	1.13891	0.00115128	0.0323564	forager.up
LOC102656050	102656050	uncharacterized LOC102656050, transcript variant X2	1.9154	2.20231	1.13902	0.00252459	0.0494842	forager.up
LOC102656439	102656439	adenosine deaminase 2	3.10946	2.2074	1.14235	0.00196937	0.042754	forager.up
LOC100578030	100578030	antitrypsin, transcript variant X9	7.01547	2.21641	1.14823	3.23e-05	0.00505526	forager.up
LOC726286	726286	uncharacterized LOC726286	10.7137	2.23002	1.15705	0.000887	0.02873	forager.up
LOC552418	552418	cytochrome P450 6k1, transcript variant X2	6.24116	2.23563	1.16068	0.000753373	0.0257727	forager.up
LOC413197	413197	G protein-coupled receptor kinase 1, transcript variant X3	5.95674	2.2466	1.16775	0.000154418	0.0100747	forager.up
LOC410674	410674	heterogeneous nuclear ribonucleoprotein L, transcript variant X3	4.27702	2.26044	1.17661	0.000966542	0.0298957	forager.up
LOC100577363	100577363	uncharacterized LOC100577363, transcript variant X2	0.378155	2.27074	1.18316	0.00193688	0.0423241	forager.up
LOC552771	552771	hydroxyacid oxidase 1, transcript variant X2	7.27196	2.2718	1.18383	0.000603592	0.0224114	forager.up
LOC409402	409402	uncharacterized LOC409402, transcript variant X2	1.91054	2.2769	1.18707	0.0013526	0.0355018	forager.up
LOC408902	408902	F-box/LRR-repeat protein 16	1.33426	2.29122	1.19612	0.00180575	0.0412343	forager.up
LOC412382	412382	excitatory amino acid transporter 3, transcript variant X1	4.77368	2.30074	1.2021	0.00163707	0.0388409	forager.up
LOC408697	408697	KN motif and ankyrin repeat domain-containing protein 3, transcript variant X1	6.54488	2.33072	1.22078	3.33e-05	0.00505526	forager.up
LOC410386	410386	tolloid-like protein 1, transcript variant X2	6.0721	2.33525	1.22358	0.00183775	0.0417078	forager.up
LOC100578226	100578226	zinc finger protein GLI1	6.45021	2.3522	1.23401	4.24e-05	0.00560995	forager.up
LOC724716	724716	sorting nexin-24	3.09786	2.37274	1.24655	0.000206118	0.0124681	forager.up
LOC724917	724917	inactive serine protease scarface	4.14409	2.40725	1.26738	4.62e-05	0.00585972	forager.up
LOC724126	724126	uncharacterized LOC724126	6.69711	2.40992	1.26898	0.000377737	0.0173918	forager.up
LOC100578437	100578437	ataxin-7-like protein 1, transcript variant X3	7.05771	2.42869	1.28018	6.61e-05	0.0070184	forager.up
LOC726818	726818	beta-hexosaminidase subunit beta	6.96978	2.4347	1.28374	0.000715244	0.0248404	forager.up
LOC726934	726934	PI-PLC X domain-containing protein 1, transcript variant X1	4.59203	2.43502	1.28394	0.000108051	0.00890802	forager.up
LOC726883	726883	CD109 antigen, transcript variant X1	7.3774	2.44249	1.28835	8.33e-06	0.00305985	forager.up
LOC725512	725512	RISC-loading complex subunit TARBP2	3.83092	2.45995	1.29863	0.000276006	0.0145725	forager.up
LOC551028	551028	cytochrome P450 6a14-like	6.94589	2.46555	1.30191	3.55e-05	0.00523384	forager.up
LOC100859932	100859932	uncharacterized LOC100859932	1.99309	2.46677	1.30262	0.00247578	0.0487365	forager.up
LOC411771	411771	cysteine sulfinic acid decarboxylase	4.8182	2.47223	1.30581	0.00041063	0.0184763	forager.up
LOC410982	410982	protein croquemort, transcript variant X2	5.95342	2.48216	1.3116	2.14e-05	0.00475471	forager.up
LOC100577920	100577920	uncharacterized LOC100577920	3.444	2.49362	1.31824	0.00125593	0.0338363	forager.up
LOC551746	551746	transcriptional activator cubitus interruptus, transcript variant X1	2.86839	2.50618	1.32549	0.00046841	0.0195138	forager.up
LOC408280	408280	cell surface glycoprotein 1	10.5564	2.51957	1.33318	0.00135892	0.0355656	forager.up
LOC408421	408421	uncharacterized LOC408421, transcript variant X1	8.82304	2.5225	1.33485	0.000222261	0.012644	forager.up
LOC724779	724779	protein artichoke, transcript variant X1	10.0767	2.53068	1.33952	0.000975359	0.0298957	forager.up
LOC100578156	100578156	uncharacterized LOC100578156, transcript variant X1	4.22564	2.5309	1.33965	3.38e-05	0.00505526	forager.up
LOC102654166	102654166	trichohyalin, transcript variant X1	6.76271	2.53929	1.34443	0.000491481	0.019952	forager.up
LOC724227	724227	synaptic vesicle glycoprotein 2B	4.5697	2.54365	1.3469	0.00151797	0.0379114	forager.up
LOC410638	410638	aromatic-L-amino-acid decarboxylase	5.7911	2.56346	1.35809	6.93e-05	0.00717009	forager.up
LOC494509	494509	malvolio, transcript variant X1	7.33846	2.56693	1.36004	2.29e-05	0.00475471	forager.up
LOC412540	412540	carcinine transporter, transcript variant X2	4.13577	2.57092	1.36228	0.00253887	0.0496574	forager.up
LOC409173	409173	esterase FE4	3.74824	2.57366	1.36382	0.00179909	0.0411851	forager.up
LOC112939925	112939925	cytochrome P450 6a13-like	5.01186	2.58077	1.3678	0.000144734	0.00979257	forager.up
LOC724293	724293	yellow-x1	8.21424	2.59545	1.37598	0.000154196	0.0100747	forager.up
LOC113219199	113219199	uncharacterized LOC113219199, transcript variant X2	0.0425667	2.62013	1.38964	0.00163097	0.0388409	forager.up
LOC409006	409006	arrestin red cell, transcript variant X3	7.3236	2.62212	1.39073	0.000486636	0.0199287	forager.up
LOC725154	725154	serine protease snake, transcript variant X1	5.13768	2.66699	1.41521	0.00190865	0.0421101	forager.up
LOC410532	410532	solute carrier family 28 member 3, transcript variant X5	4.64455	2.68201	1.42331	0.000666939	0.0237962	forager.up
LOC552193	552193	proton-coupled amino acid transporter-like protein CG1139	3.83839	2.69199	1.42867	0.000644432	0.0234512	forager.up
LOC100578253	100578253	Golgi integral membrane protein 4, transcript variant X4	6.58172	2.69923	1.43255	9.53e-05	0.00861549	forager.up
LOC552251	552251	homeobox protein aristaless	4.23464	2.7131	1.43994	0.00151911	0.0379114	forager.up
LOC551582	551582	maternal protein exuperantia, transcript variant X4	5.45544	2.75072	1.45981	0.000838949	0.0277334	forager.up
LOC410228	410228	cAMP-dependent protein kinase catalytic subunit PRKX, transcript variant X1	6.15287	2.76685	1.46825	0.00201104	0.0431181	forager.up
LOC100576425	100576425	uncharacterized LOC100576425, transcript variant X1	2.32747	2.7723	1.47108	0.000156889	0.0100917	forager.up
LOC551894	551894	transient receptor potential mucolipin	5.58357	2.82023	1.49581	0.000107702	0.00890802	forager.up
LOC113218634	113218634	uncharacterized LOC113218634	0.121706	2.83241	1.50203	0.00161563	0.0387328	forager.up
LOC410893	410893	transcription factor AP-2-epsilon, transcript variant X5	4.0363	2.87813	1.52513	3.85e-05	0.0053286	forager.up
LOC726421	726421	membrane metallo-endopeptidase-like 1, transcript variant X2	6.74036	2.90277	1.53743	5.55e-06	0.00305985	forager.up
LOC410828	410828	tryptophan 2,3-dioxygenase, transcript variant X1	7.68385	2.91169	1.54186	5.24e-05	0.00638244	forager.up
LOC410484	410484	trehalase, transcript variant X2	7.34595	2.95675	1.56401	6.62e-06	0.00305985	forager.up
LOC726912	726912	protein cortex, transcript variant X2	1.40492	2.99534	1.58272	0.000540038	0.02108	forager.up
LOC413048	413048	bifunctional 3'-phosphoadenosine 5'-phosphosulfate synthase 2, transcript variant X2	2.93927	3.01104	1.59026	0.000262986	0.0139658	forager.up
LOC413043	413043	UDP-glucuronosyltransferase 1-3	5.66798	3.03474	1.60157	0.000142823	0.00979257	forager.up
LOC410432	410432	L-threonine 3-dehydrogenase, mitochondrial	3.55123	3.0581	1.61264	5.68e-05	0.00656474	forager.up
LOC552326	552326	uncharacterized LOC552326	4.22482	3.12058	1.64182	0.00112811	0.0321002	forager.up
LOC552811	552811	laccase-5	5.70154	3.21273	1.6838	8.11e-05	0.00779332	forager.up
LOC724208	724208	serine protease snake	6.88082	3.21948	1.68683	6.87e-05	0.00717009	forager.up
LOC409822	409822	enhancer of split m7 protein	1.75079	3.29945	1.72223	0.00104833	0.0309884	forager.up
LOC409091	409091	neurotrimin	6.86985	3.3014	1.72308	0.000212423	0.012568	forager.up
LOC551533	551533	pyridoxine/pyridoxamine 5'-phosphate oxidase	5.40976	3.37821	1.75626	2.32e-05	0.00475471	forager.up
LOC551080	551080	cystinosin homolog, transcript variant X2	3.8237	3.41394	1.77144	0.000100464	0.00882342	forager.up
LOC102654387	102654387	uncharacterized LOC102654387, transcript variant X3	0.225377	3.42438	1.77584	0.00112028	0.032067	forager.up
LOC412843	412843	phosphoenolpyruvate carboxykinase, transcript variant X2	2.94408	3.47887	1.79862	7.83e-06	0.00305985	forager.up
LOC550965	550965	probable cytochrome P450 6a14	6.33709	3.56224	1.83279	0.00101096	0.0304224	forager.up
LOC100576903	100576903	leucine-rich repeat-containing protein 15	2.48376	3.77025	1.91466	0.000505396	0.0202469	forager.up
LOC411599	411599	uridine phosphorylase 1, transcript variant X2	6.32258	3.79606	1.9245	2.82e-05	0.00485552	forager.up
LOC727598	727598	probable cytochrome P450 6a13, transcript variant X1	5.08037	3.83076	1.93763	4.05e-06	0.00305985	forager.up
LOC726180	726180	transcription factor Sox-19b-like, transcript variant X1	2.03663	3.95121	1.9823	0.000595306	0.0223766	forager.up
LOC100577667	100577667	WAS/WASL-interacting protein family member 3	2.21472	4.00419	2.00151	3.82e-05	0.0053286	forager.up
LOC411846	411846	neprilysin-4, transcript variant X2	5.93796	4.05477	2.01962	6.61e-06	0.00305985	forager.up
LOC100578512	100578512	hydrocephalus-inducing protein	0.641613	4.05878	2.02105	0.000224253	0.012644	forager.up
LOC102656395	102656395	heat shock transcription factor, Y-linked-like	-0.608809	4.12003	2.04265	0.00189894	0.0421101	forager.up
LOC726981	726981	circadian clock-controlled protein	7.29717	4.17698	2.06246	7.84e-05	0.00761486	forager.up
LOC113219195	113219195	clumping factor A-like	9.96327	4.37494	2.12926	3.35e-05	0.00505526	forager.up
LOC412630	412630	scavenger receptor class B member 1, transcript variant X5	5.63432	4.40515	2.13919	5.32e-06	0.00305985	forager.up
LOC724465	724465	enhancer of split mbeta protein	1.58521	4.7867	2.25903	0.000363921	0.0172539	forager.up
LOC724520	724520	uncharacterized LOC724520, transcript variant X3	1.74196	4.98626	2.31796	0.00024868	0.0135485	forager.up
LOC724993	724993	uncharacterized LOC724993	5.98392	5.01495	2.32624	3.19e-05	0.00505526	forager.up
LOC551496	551496	H/ACA ribonucleoprotein complex subunit GAR1, transcript variant X3	11.2825	5.06291	2.33997	0.00112034	0.032067	forager.up
LOC724616	724616	neprilysin-1, transcript variant X1	2.26362	5.11091	2.35358	2.65e-05	0.00475471	forager.up
LOC408922	408922	discoidin domain-containing receptor 2, transcript variant X4	1.224	5.21395	2.38238	0.00171426	0.0401488	forager.up
LOC551761	551761	alpha-tocopherol transfer protein-like	4.96101	5.27446	2.39902	0.00067059	0.0238333	forager.up
LOC413471	413471	sodium/potassium-transporting ATPase subunit alpha-B	1.752	5.31347	2.40965	7.82e-06	0.00305985	forager.up
LOC100577537	100577537	uncharacterized LOC100577537, transcript variant X1	0.707974	5.35186	2.42004	0.00040656	0.0183837	forager.up
LOC100577913	100577913	protein roadkill, transcript variant X4	5.81831	5.3901	2.43031	1.64e-06	0.00241919	forager.up
Kr-h1	100576395	kruppel homolog 1, transcript variant X2	4.17265	5.41409	2.43672	0.000137199	0.00971135	forager.up
LOC411387	411387	O-acyltransferase like protein, transcript variant X1	4.02509	5.52173	2.46512	0.00190691	0.0421101	forager.up
LOC410747	410747	glucose dehydrogenase [FAD, quinone], transcript variant X3	3.4218	5.53381	2.46827	9.77e-05	0.00866265	forager.up
LOC724654	724654	cytochrome b5	3.634	5.61833	2.49014	5.42e-06	0.00305985	forager.up
LOC724781	724781	uncharacterized LOC724781, transcript variant X5	5.35529	5.62219	2.49113	1.18e-06	0.00241919	forager.up
LOC724803	724803	neprilysin-4, transcript variant X4	1.3322	5.71851	2.51564	0.00188552	0.0421083	forager.up
LOC413577	413577	serine/threonine-protein kinase 32B, transcript variant X3	2.42065	5.8737	2.55427	4.61e-05	0.00585972	forager.up
LOC102654608	102654608	homeobox protein ceh-19	1.0046	5.91176	2.56359	7.75e-05	0.00761095	forager.up
LOC102653797	102653797	uncharacterized LOC102653797, transcript variant X1	0.0812109	6.37946	2.67343	0.000621143	0.0227852	forager.up
LOC725204	725204	tyrosine aminotransferase	4.5438	6.77566	2.76036	0.000293406	0.0152029	forager.up
LOC551465	551465	homogentisate 1,2-dioxygenase	4.04361	7.34311	2.87639	8.77e-05	0.00822509	forager.up
LOC409619	409619	putative aminopeptidase-2, transcript variant X1	6.62953	7.47407	2.90189	8.71e-06	0.00305985	forager.up
LOC413782	413782	cartilage oligomeric matrix protein, transcript variant X1	6.16165	7.59135	2.92436	8.4e-06	0.00305985	forager.up
LOC551405	551405	4-nitrophenylphosphatase	1.10369	7.83254	2.96948	5.64e-05	0.00656474	forager.up
LOC100576135	100576135	glutamate receptor 1-like, transcript variant X2	2.36317	8.31175	3.05515	6.09e-05	0.0067866	forager.up
LOC100578090	100578090	uncharacterized LOC100578090	1.58043	8.48042	3.08414	0.000214649	0.012568	forager.up
LOC411058	411058	uncharacterized LOC411058	6.36453	9.52166	3.25121	8.61e-06	0.00305985	forager.up
LOC107963967	107963967	serine protease inhibitor 3	2.78212	10.1859	3.3485	0.000354604	0.0170471	forager.up
LOC406081	406081	glucose oxidase	1.61387	10.3622	3.37326	0.000194257	0.0118289	forager.up
LOC725400	725400	4-hydroxyphenylpyruvate dioxygenase, transcript variant X2	5.8389	10.6689	3.41533	2.87e-07	0.00155899	forager.up
LOC102654936	102654936	uncharacterized LOC102654936	3.98694	11.1004	3.47253	0.00123396	0.0338363	forager.up
LOC100576555	100576555	cytochrome b561 domain-containing protein 2	6.32679	11.5751	3.53295	2.34e-06	0.00267703	forager.up
Ks-1	100049572	Ks-1 non-coding nuclear RNA	-1.47504	12.9425	3.69405	2.56e-05	0.00475471	forager.up
LOC100577819	100577819	uncharacterized LOC100577819	1.17794	15.6207	3.96539	0.00092953	0.0294275	forager.up
LOC413185	413185	spondin-1, transcript variant X7	5.12087	25.6143	4.67888	1.18e-05	0.00347775	forager.up
LOC411894	411894	dynein beta chain, ciliary	3.60259	28.809	4.84845	0.000365242	0.0172539	forager.up
TyrR	406110	tyramine receptor, transcript variant X1	2.19847	29.3794	4.87673	8.27e-06	0.00305985	forager.up

## Sheet: GO - DEGs
Group	Level	GO Term	adj. p	Genes	Go Term Code
Nurse Upregulated	Biological Process	oxidation-reduction process	1.59173e-13	100576414,100576797,100577607,100577783,100578286,100578624,406147,406155,408288,408291,408383,408559,408567,408871,409150,409207,409494,409712,410308,410733,410734,410999,411202,411893,412304,412548,413567,413590,413740,551276,551710,551917,552000,552024,552075,552588,552600,552679,552717,724175,724348,724791,724838,725274,725930,725967,726218,726838,727333	GO:0055114
Nurse Upregulated	Biological Process	small molecule metabolic process	1.1664e-10	100576797,100577192,100577675,100578624,408288,408291,408368,408559,408567,408587,409150,409250,409444,409494,409693,410308,411724,411893,412548,413567,413697,413740,551276,551710,551938,551966,552000,552113,552249,724348,724791,724811,724838,724867,725274,725455,725816,725930,725967,726218,726514,726838,727293,727333	GO:0044281
Nurse Upregulated	Biological Process	organic acid metabolic process	8.36733e-09	1.00577e+182	GO:0006082
Nurse Upregulated	Biological Process	carboxylic acid metabolic process	8.82367e-09	1.00577e+182	GO:0019752
Nurse Upregulated	Biological Process	monocarboxylic acid metabolic process	9.38702e-09	1.00577e+122	GO:0032787
Nurse Upregulated	Biological Process	fatty acid metabolic process	9.42091e-09	1.00577e+104	GO:0006631
Nurse Upregulated	Biological Process	oxoacid metabolic process	9.55226e-09	1.00577e+182	GO:0043436
Nurse Upregulated	Biological Process	lipid metabolic process	2.2632e-07	1.00576e+188	GO:0006629
Nurse Upregulated	Biological Process	fatty acid beta-oxidation	3.4762e-07	1.00579e+50	GO:0006635
Nurse Upregulated	Biological Process	fatty acid oxidation	8.34344e-07	1.00579e+50	GO:0019395
Nurse Upregulated	Biological Process	lipid oxidation	1.02411e-06	1.00579e+50	GO:0034440
Nurse Upregulated	Biological Process	fatty acid catabolic process	2.16166e-06	1.00579e+50	GO:0009062
Nurse Upregulated	Biological Process	monocarboxylic acid catabolic process	1.55155e-05	1.00579e+50	GO:0072329
Nurse Upregulated	Biological Process	cellular lipid metabolic process	3.89058e-05	1.00577e+143	GO:0044255
Nurse Upregulated	Biological Process	organic acid catabolic process	4.48427e-05	1.00579e+68	GO:0016054
Nurse Upregulated	Biological Process	carboxylic acid catabolic process	4.48427e-05	1.00579e+68	GO:0046395
Nurse Upregulated	Biological Process	cellular lipid catabolic process	0.000316235	1.00579e+50	GO:0044242
Nurse Upregulated	Biological Process	small molecule catabolic process	0.000369242	1.00579e+74	GO:0044282
Nurse Upregulated	Biological Process	lipid catabolic process	0.00107699	1.00579e+62	GO:0016042
Nurse Upregulated	Biological Process	chitin metabolic process	0.0011941	4.08365e+41	GO:0006030
Nurse Upregulated	Biological Process	lipid modification	0.0015828	1.00579e+56	GO:0030258
Nurse Upregulated	Biological Process	glucosamine-containing compound metabolic process	0.00383159	4.08365e+41	GO:1901071
Nurse Upregulated	Biological Process	carbohydrate derivative metabolic process	0.00533104	1.00578e+128	GO:1901135
Nurse Upregulated	Biological Process	amino sugar metabolic process	0.00632682	4.08365e+41	GO:0006040
Nurse Upregulated	Biological Process	catabolic process	0.009554	1.00579e+179	GO:0009056
Nurse Upregulated	Biological Process	aminoglycan metabolic process	0.0117721	4.08365e+41	GO:0006022
Nurse Upregulated	Biological Process	alcohol metabolic process	0.013241	4.09693e+47	GO:0006066
Nurse Upregulated	Biological Process	carboxylic acid biosynthetic process	0.0153312	1.00577e+65	GO:0046394
Nurse Upregulated	Biological Process	organic acid biosynthetic process	0.0157002	1.00577e+65	GO:0016053
Nurse Upregulated	Biological Process	organic hydroxy compound metabolic process	0.0159076	1.00578e+62	GO:1901615
Nurse Upregulated	Biological Process	lipid biosynthetic process	0.0159646	1.00577e+86	GO:0008610
Nurse Upregulated	Biological Process	cellular hormone metabolic process	0.0168249	4.11894e+29	GO:0034754
Nurse Upregulated	Biological Process	fatty acid biosynthetic process	0.021471	1.00577e+47	GO:0006633
Nurse Upregulated	Biological Process	chitin-based cuticle development	0.0256619	4.08365e+41	GO:0040003
Nurse Upregulated	Biological Process	small molecule biosynthetic process	0.0278498	1.00577e+83	GO:0044283
Nurse Upregulated	Biological Process	purine-containing compound metabolic process	0.0282695	1.00578e+68	GO:0072521
Nurse Upregulated	Biological Process	secondary alcohol metabolic process	0.0286524	4.11894e+23	GO:1902652
Nurse Upregulated	Biological Process	ecdysone metabolic process	0.0289696	4.11894e+17	GO:0008205
Nurse Upregulated	Biological Process	monocarboxylic acid biosynthetic process	0.0291756	1.00577e+47	GO:0072330
Nurse Upregulated	Biological Process	terpenoid metabolic process	0.0323669	1.07966e+26	GO:0006721
Nurse Upregulated	Cellular Component	extracellular region	7.55887e-09	100576467,100577028,100577675,100578624,102654111,113218518,406078,406088,406147,406155,408365,408368,408426,408726,408871,409250,409285,409365,410114,411392,411622,411691,411724,411830,411832,413481,413567,413697,551031,551276,551323,551966,552073,552075,552249,552478,552588,552724,552805,677673,724749,724838,725509,725547,725756,725813,725816,725932,725943,725967,726043,726057,726218,726478,727…	GO:0005576
Nurse Upregulated	Cellular Component	extracellular space	0.00111255	1.00576e+215	GO:0005615
Nurse Upregulated	Cellular Component	chitin-based extracellular matrix	0.00465353	4.08365e+35	GO:0062129
Nurse Upregulated	Cellular Component	extracellular matrix	0.0123248	1.02654e+62	GO:0031012
Nurse Upregulated	Cellular Component	mitochondrial matrix	0.0143678	1.02654e+98	GO:0005759
Nurse Upregulated	Cellular Component	extracellular organelle	0.0295941	1.00576e+152	GO:0043230
Nurse Upregulated	Cellular Component	extracellular vesicle	0.0295941	1.00576e+152	GO:1903561
Nurse Upregulated	Cellular Component	mitochondrion	0.0336712	1.00579e+191	GO:0005739
Nurse Upregulated	Cellular Component	mitochondrial electron transfer flavoprotein complex	0.0366415	410308551710	GO:0017133
Nurse Upregulated	Cellular Component	electron transfer flavoprotein complex	0.0366415	410308551710	GO:0045251
Nurse Upregulated	Cellular Component	extracellular exosome	0.037246	1.00576e+152	GO:0070062
Nurse Upregulated	Cellular Component	cytoplasm	0.044009	100576467,100576508,100577192,100577213,100577607,100577675,100578624,100578746,102654379,107965814,406147,408288,408291,408365,408368,408426,408559,408567,408587,408774,408871,409025,409141,409150,409250,409285,409365,409444,409494,409643,409693,409712,409836,409966,409976,410114,410227,410308,410999,411202,411392,411622,411724,411832,411893,412034,412304,412548,412972,413408,413481,413567,41359…	GO:0005737
Nurse Upregulated	Molecular Function	oxidoreductase activity	1.38998e-10	100576414,100576797,100577607,100577783,100578286,406147,406155,408288,408383,408559,408567,408871,409207,409712,410308,410733,410734,410999,411202,411893,412304,412548,413567,413590,413740,551276,551710,551917,552024,552075,552588,552600,552679,552717,724175,724348,724791,724838,725274,725455,725930,725967,726838,727333	GO:0016491
Nurse Upregulated	Molecular Function	oxidoreductase activity, acting on CH-OH group of donors	4.95368e-09	1.00578e+110	GO:0016614
Nurse Upregulated	Molecular Function	oxidoreductase activity, acting on the CH-OH group of donors, NAD or NADP as acceptor	3.07004e-06	1.00578e+80	GO:0016616
Nurse Upregulated	Molecular Function	3-keto sterol reductase activity	0.00676119	1.00578e+20	GO:0000253
Nurse Upregulated	Molecular Function	lyase activity	0.0123064	1.00577e+83	GO:0016829
Nurse Upregulated	Molecular Function	acyl-CoA dehydrogenase activity	0.0124267	4.08288e+23	GO:0003995
Nurse Upregulated	Molecular Function	catalytic activity	0.0133131	100576414,100576467,100576508,100576797,100577192,100577607,100577675,100577783,100578286,100578624,100578746,107965814,406066,406147,406155,408288,408291,408365,408368,408383,408426,408559,408567,408587,408871,409150,409207,409250,409285,409365,409444,409494,409693,409712,409836,409966,410308,410733,410734,410999,411021,411202,411392,411691,411724,411814,411830,411893,411908,411962,412034,412233…	GO:0003824
Nurse Upregulated	Molecular Function	carbonyl reductase (NADPH) activity	0.0134006	1.00578e+20	GO:0004090
Nurse Upregulated	Molecular Function	enoyl-CoA hydratase activity	0.0405755	4.0915e+17	GO:0004300
Nurse Upregulated	Molecular Function	estradiol 17-beta-dehydrogenase activity	0.0405755	4.06148e+17	GO:0004303
Nurse Upregulated	Molecular Function	steroid dehydrogenase activity, acting on the CH-OH group of donors, NAD or NADP as acceptor	0.0493497	4.06148e+17	GO:0033764
Nurse Upregulated	KEGG Pathway	Valine, leucine and isoleucine degradation - Apis mellifera (honey bee)	1.0559e-06	4.08288e+59	ame00280
Nurse Upregulated	KEGG Pathway	Fatty acid elongation - Apis mellifera (honey bee)	0.000133189	1.00577e+44	ame00062
Nurse Upregulated	KEGG Pathway	Fatty acid degradation - Apis mellifera (honey bee)	0.000147085	4.08291e+41	ame00071
Nurse Upregulated	KEGG Pathway	Biosynthesis of unsaturated fatty acids - Apis mellifera (honey bee)	0.00619175	1.00577e+41	ame01040
Nurse Upregulated	KEGG Pathway	Cysteine and methionine metabolism - Apis mellifera (honey bee)	0.0175898	4.08369e+35	ame00270
Forager Upregulated	Biological Process	tyrosine metabolic process	4.19816e-05	4.08622e+35	GO:0006570
Forager Upregulated	Biological Process	alpha-amino acid catabolic process	0.000223862	4.08622e+53	GO:1901606
Forager Upregulated	Biological Process	organic acid catabolic process	0.000232411	4.08622e+65	GO:0016054
Forager Upregulated	Biological Process	carboxylic acid catabolic process	0.000232411	4.08622e+65	GO:0046395
Forager Upregulated	Biological Process	multicellular organism development	0.000247702	100576222,100576395,100576472,100578226,100578976,102654608,102656439,102656501,406081,408666,408844,408922,409109,409402,409822,409902,410228,410309,410386,410638,410674,410694,410747,410893,411207,411457,412046,412382,412777,413000,413366,413377,413677,413782,551506,551582,551746,552251,552571,724465,724520,724861,725098,725126,725331,725512,726060,726286,726912,727091,727370	GO:0007275
Forager Upregulated	Biological Process	aromatic amino acid family metabolic process	0.000250983	4.08622e+41	GO:0009072
Forager Upregulated	Biological Process	anatomical structure development	0.000261158	100576222,100576395,100576472,100578226,100578976,102654608,102656439,102656501,406081,408666,408844,408922,409109,409402,409822,409902,410228,410309,410386,410638,410674,410694,410747,410893,411207,411457,412046,412382,412777,412878,413000,413366,413377,413677,413782,551123,551506,551582,551746,552251,552571,724465,724520,724861,725098,725126,725331,725512,726060,726180,726286,726912,727091,7273…	GO:0048856
Forager Upregulated	Biological Process	cellular amino acid catabolic process	0.0003032	4.08622e+53	GO:0009063
Forager Upregulated	Biological Process	system development	0.000539103	100576222,100576395,100576472,100578226,100578976,102654608,102656439,102656501,408666,408844,409402,409822,409902,410228,410386,410638,410674,410694,410893,411457,412046,412777,413000,413366,413377,413677,413782,551506,551746,552251,552571,724465,724520,724861,725098,725126,725331,725512,726060,727091,727370	GO:0048731
Forager Upregulated	Biological Process	developmental process	0.000569563	100576222,100576395,100576472,100578226,100578976,102654608,102656439,102656501,406081,408666,408844,408922,409109,409402,409822,409902,410228,410309,410386,410484,410638,410674,410694,410747,410893,411207,411457,412046,412382,412777,412878,413000,413366,413377,413677,413782,551123,551506,551582,551746,552251,552571,724465,724520,724861,725098,725126,725331,725512,726060,726180,726286,726912,7270…	GO:0032502
Forager Upregulated	Biological Process	aromatic amino acid family catabolic process	0.00100197	4.08622e+29	GO:0009074
Forager Upregulated	Biological Process	small molecule catabolic process	0.00106762	1.02656e+74	GO:0044282
Forager Upregulated	Biological Process	oxidation-reduction process	0.0016336	1.00577e+200	GO:0055114
Forager Upregulated	Biological Process	alpha-amino acid metabolic process	0.00253175	4.08622e+65	GO:1901605
Forager Upregulated	Biological Process	amino acid transmembrane transport	0.00257378	4.09715e+41	GO:0003333
Forager Upregulated	Biological Process	multicellular organismal process	0.00271068	100576222,100576395,100576472,100578030,100578226,100578976,102654166,102654608,102656439,102656501,406081,406110,408622,408666,408717,408844,408922,409109,409402,409822,409902,410228,410309,410386,410484,410638,410674,410694,410747,410893,411207,411457,411771,412046,412382,412777,412878,413000,413366,413377,413677,413782,494509,551506,551582,551746,552251,552571,724465,724520,724861,724971,72509…	GO:0032501
Forager Upregulated	Biological Process	animal organ development	0.00271636	1.00576e+194	GO:0048513
Forager Upregulated	Biological Process	amino acid transport	0.00387599	4.09715e+41	GO:0006865
Forager Upregulated	Biological Process	tube development	0.00599006	1.00576e+134	GO:0035295
Forager Upregulated	Biological Process	animal organ morphogenesis	0.00668496	1.00576e+140	GO:0009887
Forager Upregulated	Biological Process	imaginal disc development	0.00927329	1.00576e+113	GO:0007444
Forager Upregulated	Biological Process	cell differentiation	0.0121832	100576222,100576395,102654608,102656439,408666,408844,409402,409822,409902,410309,410386,410674,410694,411207,412046,412878,413000,413366,413377,551123,551582,551746,552571,724465,724520,724861,725098,725126,725331,725512,726060,726180,726286,726912,727091	GO:0030154
Forager Upregulated	Biological Process	cellular developmental process	0.0131352	100576222,100576395,102654608,102656439,408666,408844,409402,409822,409902,410309,410386,410674,410694,411207,412046,412878,413000,413366,413377,551123,551582,551746,552571,724465,724520,724861,725098,725126,725331,725512,726060,726180,726286,726912,727091	GO:0048869
Forager Upregulated	Biological Process	post-embryonic development	0.0138376	1.00576e+128	GO:0009791
Forager Upregulated	Biological Process	cellular amino acid metabolic process	0.0160201	4.08622e+77	GO:0006520
Forager Upregulated	Biological Process	organonitrogen compound catabolic process	0.0267693	1.00576e+113	GO:1901565
Forager Upregulated	Biological Process	organic cyclic compound catabolic process	0.0270561	1.02656e+68	GO:1901361
Forager Upregulated	Biological Process	anatomical structure morphogenesis	0.0272801	1.00576e+203	GO:0009653
Forager Upregulated	Biological Process	organic acid transmembrane transport	0.0329972	4.09715e+41	GO:1903825
Forager Upregulated	Biological Process	carboxylic acid transmembrane transport	0.0329972	4.09715e+41	GO:1905039
Forager Upregulated	Biological Process	negative regulation of transcription by RNA polymerase II	0.0332786	1.00578e+71	GO:0000122
Forager Upregulated	Biological Process	organic substance catabolic process	0.0336288	1.00576e+155	GO:1901575
Forager Upregulated	Biological Process	post-embryonic animal organ development	0.0339043	1.00576e+104	GO:0048569
Forager Upregulated	Biological Process	regulation of multicellular organismal process	0.0343305	1.00576e+122	GO:0051239
Forager Upregulated	Biological Process	positive regulation of cellular process	0.0392343	1.00576e+218	GO:0048522
Forager Upregulated	Biological Process	nervous system development	0.039411	1.00576e+170	GO:0007399
Forager Upregulated	Biological Process	negative regulation of cellular process	0.0396848	1.00576e+209	GO:0048523
Forager Upregulated	Biological Process	small molecule metabolic process	0.0415776	1.00577e+167	GO:0044281
Forager Upregulated	Biological Process	imaginal disc-derived leg morphogenesis	0.0430726	1.00576e+38	GO:0007480
Forager Upregulated	Biological Process	regulation of G protein-coupled receptor signaling pathway	0.043587	4.0611e+23	GO:0008277
Forager Upregulated	Biological Process	epithelium development	0.0439433	1.00576e+140	GO:0060429
Forager Upregulated	Biological Process	L-phenylalanine metabolic process	0.0442458	4.08623e+17	GO:0006558
Forager Upregulated	Biological Process	L-phenylalanine catabolic process	0.0442458	4.08623e+17	GO:0006559
Forager Upregulated	Biological Process	erythrose 4-phosphate/phosphoenolpyruvate family amino acid metabolic process	0.0442458	4.08623e+17	GO:1902221
Forager Upregulated	Biological Process	erythrose 4-phosphate/phosphoenolpyruvate family amino acid catabolic process	0.0442458	4.08623e+17	GO:1902222
Forager Upregulated	Biological Process	cell development	0.0474374	1.00576e+179	GO:0048468
Forager Upregulated	Cellular Component		NA
Forager Upregulated	Molecular Function	DNA-binding transcription factor activity, RNA polymerase II-specific	0.00109043	1.00576e+116	GO:0000981
Forager Upregulated	Molecular Function	amino acid transmembrane transporter activity	0.00119968	4.09715e+41	GO:0015171
Forager Upregulated	Molecular Function	oxidoreductase activity	0.00121069	1.00577e+188	GO:0016491
Forager Upregulated	Molecular Function	cis-regulatory region sequence-specific DNA binding	0.00132397	1.00576e+92	GO:0000987
Forager Upregulated	Molecular Function	tetrapyrrole binding	0.00157161	1.00577e+83	GO:0046906
Forager Upregulated	Molecular Function	DNA-binding transcription repressor activity	0.00163887	1.02655e+56	GO:0001217
Forager Upregulated	Molecular Function	DNA-binding transcription repressor activity, RNA polymerase II-specific	0.00163887	1.02655e+56	GO:0001227
Forager Upregulated	Molecular Function	RNA polymerase II transcription regulatory region sequence-specific DNA binding	0.00164406	1.00576e+125	GO:0000977
Forager Upregulated	Molecular Function	DNA-binding transcription activator activity, RNA polymerase II-specific	0.00184929	1.00576e+71	GO:0001228
Forager Upregulated	Molecular Function	DNA-binding transcription activator activity	0.00186537	1.00576e+71	GO:0001216
Forager Upregulated	Molecular Function	iron ion binding	0.0018955	1.1294e+74	GO:0005506
Forager Upregulated	Molecular Function	endopeptidase activity	0.0022504	1.00576e+116	GO:0004175
Forager Upregulated	Molecular Function	heme binding	0.00248917	1.00577e+83	GO:0020037
Forager Upregulated	Molecular Function	serine-type endopeptidase activity	0.00457032	1.00576e+74	GO:0004252
Forager Upregulated	Molecular Function	regulatory region nucleic acid binding	0.00712345	1.00576e+155	GO:0001067
Forager Upregulated	Molecular Function	transcription regulatory region sequence-specific DNA binding	0.00743884	1.00576e+155	GO:0000976
Forager Upregulated	Molecular Function	DNA-binding transcription factor activity	0.0076228	1.00576e+143	GO:0003700
Forager Upregulated	Molecular Function	oxidoreductase activity, acting on single donors with incorporation of molecular oxygen, incorporation of two atoms of oxygen	0.00841442	4.10829e+23	GO:0016702
Forager Upregulated	Molecular Function	solute:cation symporter activity	0.00843852	4.09715e+35	GO:0015294
Forager Upregulated	Molecular Function	RNA polymerase II cis-regulatory region sequence-specific DNA binding	0.00846321	1.00576e+80	GO:0000978
Forager Upregulated	Molecular Function	sequence-specific double-stranded DNA binding	0.0100546	1.00576e+155	GO:1990837
Forager Upregulated	Molecular Function	serine-type peptidase activity	0.0109906	1.00576e+74	GO:0008236
Forager Upregulated	Molecular Function	oxidoreductase activity, acting on single donors with incorporation of molecular oxygen	0.0112047	4.10829e+23	GO:0016701
Forager Upregulated	Molecular Function	organic acid transmembrane transporter activity	0.0114188	4.09715e+41	GO:0005342
Forager Upregulated	Molecular Function	carboxylic acid transmembrane transporter activity	0.0114188	4.09715e+41	GO:0046943
Forager Upregulated	Molecular Function	serine hydrolase activity	0.0124387	1.00576e+74	GO:0017171
Forager Upregulated	Molecular Function	symporter activity	0.0135217	4.09715e+41	GO:0015293
Forager Upregulated	Molecular Function	double-stranded DNA binding	0.0191104	1.00576e+155	GO:0003690
Forager Upregulated	Molecular Function	oxidoreductase activity, acting on paired donors, with incorporation or reduction of molecular oxygen	0.0209535	1.1294e+62	GO:0016705
Forager Upregulated	Molecular Function	organic anion transmembrane transporter activity	0.0212059	4.09715e+47	GO:0008514
Forager Upregulated	Molecular Function	sequence-specific DNA binding	0.024672	1.00576e+161	GO:0043565
Forager Upregulated	Molecular Function	peptidase activity	0.0253414	1.00576e+134	GO:0008233
Forager Upregulated	Molecular Function	dioxygenase activity	0.032297	4.10828e+29	GO:0051213
Forager Upregulated	Molecular Function	transcription regulator activity	0.0372687	1.00576e+161	GO:0140110
Forager Upregulated	Molecular Function	oxidoreductase activity, acting on the CH-OH group of donors, oxygen as acceptor	0.0474211	406081552771	GO:0016899
Forager Upregulated	Molecular Function	serine-type endopeptidase inhibitor activity	0.0475871	1.00578e+29	GO:0004867
Forager Upregulated	KEGG Pathway	Phenylalanine metabolism - Apis mellifera (honey bee)	0.00130345	4.08622e+23	ame00360
Forager Upregulated	KEGG Pathway	Drug metabolism - other enzymes - Apis mellifera (honey bee)	0.0114794	4.09173e+35	ame00983
Forager Upregulated	KEGG Pathway	Tyrosine metabolism - Apis mellifera (honey bee)	0.016416	4.10639e+23	ame00350
Overlap DEGs and ChIP Sites	Biological Process		NA
Overlap DEGs and ChIP Sites	Cellular Component		NA
Overlap DEGs and ChIP Sites	Molecular Function		NA
Overlap DEGs and ChIP Sites	KEGG Pathway		NA

## Sheet: Proteins - diff. abundance
UniProt ID	SYMBOL	prot_name	log2FoldChange	pvalue	padj
A0A087ZPK0	Cryl1	lambda crystallin-like protein	3.13049	0.010453	0.0467311
A0A087ZQI5	Atp5a1	ATP synthase subunit alpha	2.10277	0.000891837	0.0112966
A0A087ZRE3	EF1a-F2	Elongation factor 1-alpha	1.77409	0.00791731	0.0376072
A0A087ZSC9	LOC552671	Cytochrome b-c1 complex subunit	3.90652	0.000171143	0.00307303
A0A087ZTY7	Hsc70-5	heat shock protein cognate 5	5.06917	3.55159e-07	1.34961e-05
A0A087ZV06	Rps8	40S ribosomal protein S8	1.93458	0.00569298	0.0309047
A0A087ZW19	LOC409787	long form-like protein	1.39611	0.0109508	0.0475579
A0A087ZW20	LOC113218867	paramyosin, short form-like	1.35542	0.00192435	0.0172059
A0A087ZWF7	LOC725782	alpha-actinin, sarcomeric	-2.37915	0.000453496	0.00689313
A0A087ZY96	Ame.19441	basement membrane-specific heparan sulfate proteoglycan core protein isoform X2	-4.14086	0.00171347	0.0162779
A0A087ZYZ1	LOC408782	Tubulin beta chain	2.743	0.00721844	0.0365734
A0A087ZZX7	LOC551758	arylsulfatase B-like isoform X3	4.66982	0.00156061	0.0162779
A0A088A0L9	RpL9	60S ribosomal protein L9	2.62037	0.00538323	0.0305149
A0A088A1A1	Hex110	hexamerin 110 precursor	4.34983	0.000499686	0.00690476
A0A088A9D8	LOC408414	tropomyosin-1	-1.70951	0.00779023	0.0376072
A0A088ACF4	Hsc70-3	heat shock protein cognate 3 precursor	3.17502	0.000122326	0.00265623
A0A088ACZ3	porin	voltage-dependent anion-selective channel-like isoform X1	4.03052	8.19815e-05	0.00207686
A0A088ADL8	Vg	Vitellogenin (A0A088ADL8)	7.64515	3.72273e-12	2.82928e-10
A0A088AEP8	LOC413697	Bifunctional ATP-dependent dihydroxyacetone kinase/FAD-AMP lyase (cyclizing)	2.91342	0.00495663	0.0305149
A0A088AFB1	RpL4	A0A088AFB1	3.40563	0.00140233	0.0162779
A0A088AHJ0	LOC408291	3-ketoacyl-CoA thiolase, mitochondrial	2.87749	0.00506602	0.0305149
A0A088AHJ4	LOC107999479	uncharacterized protein LOC107999479 isoform X1	-3.44985	0.00403589	0.0278844
A0A088AHS6	LOC410211	four and a half LIM domains protein 2 isoform X9	2.27206	0.00487178	0.0305149
A0A088AHT9	LOC550651	40S ribosomal protein S4	2.56372	0.00211425	0.0178536
A0A088AI70	411184	Troponin T	-2.18835	0.00231029	0.0184823
A0A088AJN6	LOC409814	Beta-glucuronidase	5.37848	0.000181955	0.00307303
A0A088ANC5	apd-3	APD-3-like protein; Apidermin 1-like protein; Apidermin 3-like protein	-3.55835	0.00671084	0.035174
A0A088AP68	LOC412815	Fatty acid synthase	3.02872	0.00166892	0.0162779
A0A088ART2	LOC409384	60 kDa heat shock protein, mitochondrial-like	5.36178	1.30707e-13	1.98675e-11
A0A088AS56	LOC408961	apolipophorins protein	5.90854	6.65096e-07	2.02189e-05
A0A088ASL4	LOC727622	Aspartate aminotransferase	3.11004	0.00542041	0.0305149
A0A088AV85	RpS3	A0A088AV85	2.48137	0.00951701	0.0438359
B0LUE8	A4	Apolipophorin-III-like protein	2.68737	0.00350788	0.0253903
Q6VQ13	Ant	ADP/ATP translocase	2.6086	0.00259994	0.0197595
Q868N5	Vg	Vitellogenin (Q868N5)	9.6412	2.61343e-11	1.32414e-09

## Sheet: Proteins - by caste & sample
Accession	Entrez Gene ID	Ensembl Gene ID	Gene Symbol	# PSMs	# AAs	MW [kDa]	Count per 1,000 peptides	prot_name	condition	setup	sample_name	replicate
A0A088ADL8	NA	GB49544	Vg	29	1770	200.8	3.17606	Vitellogenin (A0A088ADL8)	Nurses	Ctrl	N1-C	N1
A0A088ADL8	NA	GB49544	Vg	955	1770	200.8	144.108	Vitellogenin (A0A088ADL8)	Nurses	Expt	N3	N3
A0A088ADL8	NA	GB49544	Vg	1	1770	200.8	0.159025	Vitellogenin (A0A088ADL8)	Foragers	Ctrl	F1-C	F1
A0A088ADL8	NA	GB49544	Vg	661	1770	200.8	105.116	Vitellogenin (A0A088ADL8)	Foragers	Expt	F1	F1
A0A088ADL8	NA	GB49544	Vg	109	1770	200.8	6.68588	Vitellogenin (A0A088ADL8)	Nurses	Ctrl	N2-C	N2
A0A088ADL8	NA	GB49544	Vg	3	1770	200.8	0.452694	Vitellogenin (A0A088ADL8)	Nurses	Ctrl	N3-C	N3
A0A088ADL8	NA	GB49544	Vg	515	1770	200.8	48.0164	Vitellogenin (A0A088ADL8)	Foragers	Expt	F2	F2
A0A088ADL8	NA	GB49544	Vg	337	1770	200.8	16.7609	Vitellogenin (A0A088ADL8)	Foragers	Expt	F3	F3
A0A088ADL8	NA	GB49544	Vg	632	1770	200.8	69.2162	Vitellogenin (A0A088ADL8)	Nurses	Expt	N1	N1
A0A088ADL8	NA	GB49544	Vg	886	1770	200.8	54.3458	Vitellogenin (A0A088ADL8)	Nurses	Expt	N2	N2
Q868N5	406088	NA	Vg	629	1770	200.9	68.8876	Vitellogenin (Q868N5)	Nurses	Expt	N1	N1
Q868N5	406088	NA	Vg	104	1770	200.9	6.37919	Vitellogenin (Q868N5)	Nurses	Ctrl	N2-C	N2
Q868N5	406088	NA	Vg	823	1770	200.9	50.4815	Vitellogenin (Q868N5)	Nurses	Expt	N2	N2
Q868N5	406088	NA	Vg	886	1770	200.9	133.696	Vitellogenin (Q868N5)	Nurses	Expt	N3	N3
Q868N5	406088	NA	Vg	609	1770	200.9	96.8464	Vitellogenin (Q868N5)	Foragers	Expt	F1	F1
Q868N5	406088	NA	Vg	483	1770	200.9	45.0328	Vitellogenin (Q868N5)	Foragers	Expt	F2	F2
Q868N5	406088	NA	Vg	323	1770	200.9	16.0646	Vitellogenin (Q868N5)	Foragers	Expt	F3	F3
Q868N5	406088	NA	Vg	28	1770	200.9	3.06654	Vitellogenin (Q868N5)	Nurses	Ctrl	N1-C	N1
A0A088AS56	NA	GB54507	LOC408961	231	3298	367.4	13.5777	apolipophorins protein	Nurses	Expt	N1	N1
A0A088AS56	NA	GB54507	LOC408961	243	3298	367.4	19.6794	apolipophorins protein	Nurses	Expt	N3	N3
A0A088AS56	NA	GB54507	LOC408961	29	3298	367.4	1.70456	apolipophorins protein	Nurses	Ctrl	N1-C	N1
A0A088AS56	NA	GB54507	LOC408961	156	3298	367.4	5.13546	apolipophorins protein	Nurses	Ctrl	N2-C	N2
A0A088AS56	NA	GB54507	LOC408961	93	3298	367.4	2.48241	apolipophorins protein	Foragers	Expt	F3	F3
A0A088AS56	NA	GB54507	LOC408961	11	3298	367.4	0.293619	apolipophorins protein	Foragers	Ctrl	F3-C	F3
A0A088AS56	NA	GB54507	LOC408961	144	3298	367.4	7.20555	apolipophorins protein	Foragers	Expt	F2	F2
A0A088AS56	NA	GB54507	LOC408961	172	3298	367.4	14.6797	apolipophorins protein	Foragers	Expt	F1	F1
A0A088AS56	NA	GB54507	LOC408961	233	3298	367.4	7.67027	apolipophorins protein	Nurses	Expt	N2	N2
A0A087ZW20	NA	GB43053	LOC113218867	44	639	74.5	13.348	paramyosin, short form-like	Nurses	Expt	N1	N1
A0A087ZW20	NA	GB43053	LOC113218867	56	639	74.5	7.71487	paramyosin, short form-like	Foragers	Expt	F3	F3
A0A087ZW20	NA	GB43053	LOC113218867	68	639	74.5	11.5535	paramyosin, short form-like	Nurses	Ctrl	N2-C	N2
A0A087ZW20	NA	GB43053	LOC113218867	4	639	74.5	1.76197	paramyosin, short form-like	Foragers	Ctrl	F1-C	F1
A0A087ZW20	NA	GB43053	LOC113218867	57	639	74.5	14.7207	paramyosin, short form-like	Foragers	Expt	F2	F2
A0A087ZW20	NA	GB43053	LOC113218867	1	639	74.5	0.417981	paramyosin, short form-like	Nurses	Ctrl	N3-C	N3
A0A087ZW20	NA	GB43053	LOC113218867	40	639	74.5	10.3303	paramyosin, short form-like	Foragers	Ctrl	F2-C	F2
A0A087ZW20	NA	GB43053	LOC113218867	21	639	74.5	6.37063	paramyosin, short form-like	Nurses	Ctrl	N1-C	N1
A0A087ZW20	NA	GB43053	LOC113218867	87	639	74.5	11.9856	paramyosin, short form-like	Foragers	Ctrl	F3-C	F3
A0A087ZW20	NA	GB43053	LOC113218867	35	639	74.5	14.6293	paramyosin, short form-like	Nurses	Expt	N3	N3
A0A087ZW20	NA	GB43053	LOC113218867	34	639	74.5	5.77675	paramyosin, short form-like	Nurses	Expt	N2	N2
A0A087ZW20	NA	GB43053	LOC113218867	34	639	74.5	14.9767	paramyosin, short form-like	Foragers	Expt	F1	F1
A0A087ZW19	NA	GB43052	LOC409787	41	541	63.5	14.691	long form-like protein	Nurses	Expt	N1	N1
A0A087ZW19	NA	GB43052	LOC409787	3	541	63.5	1.48109	long form-like protein	Nurses	Ctrl	N3-C	N3
A0A087ZW19	NA	GB43052	LOC409787	58	541	63.5	17.6924	long form-like protein	Foragers	Expt	F2	F2
A0A087ZW19	NA	GB43052	LOC409787	1	541	63.5	0.520286	long form-like protein	Foragers	Ctrl	F1-C	F1
A0A087ZW19	NA	GB43052	LOC409787	71	541	63.5	14.2484	long form-like protein	Nurses	Ctrl	N2-C	N2
A0A087ZW19	NA	GB43052	LOC409787	23	541	63.5	8.24127	long form-like protein	Nurses	Ctrl	N1-C	N1
A0A087ZW19	NA	GB43052	LOC409787	53	541	63.5	8.62422	long form-like protein	Foragers	Expt	F3	F3
A0A087ZW19	NA	GB43052	LOC409787	39	541	63.5	7.8266	long form-like protein	Nurses	Expt	N2	N2
A0A087ZW19	NA	GB43052	LOC409787	127	541	63.5	20.6656	long form-like protein	Foragers	Ctrl	F3-C	F3
A0A087ZW19	NA	GB43052	LOC409787	40	541	63.5	19.7479	long form-like protein	Nurses	Expt	N3	N3
A0A087ZW19	NA	GB43052	LOC409787	35	541	63.5	18.21	long form-like protein	Foragers	Expt	F1	F1
A0A087ZW19	NA	GB43052	LOC409787	32	541	63.5	9.76131	long form-like protein	Foragers	Ctrl	F2-C	F2
A0A088ART2	409384	GB54372	LOC409384	36	570	60.4	12.2431	60 kDa heat shock protein, mitochondrial-like	Nurses	Expt	N1	N1
A0A088ART2	409384	GB54372	LOC409384	35	570	60.4	17.2835	60 kDa heat shock protein, mitochondrial-like	Foragers	Expt	F1	F1
A0A088ART2	409384	GB54372	LOC409384	53	570	60.4	8.18545	60 kDa heat shock protein, mitochondrial-like	Foragers	Expt	F3	F3
A0A088ART2	409384	GB54372	LOC409384	3	570	60.4	0.463327	60 kDa heat shock protein, mitochondrial-like	Foragers	Ctrl	F3-C	F3
A0A088ART2	409384	GB54372	LOC409384	5	570	60.4	0.952359	60 kDa heat shock protein, mitochondrial-like	Nurses	Ctrl	N2-C	N2
A0A088ART2	409384	GB54372	LOC409384	1	570	60.4	0.289521	60 kDa heat shock protein, mitochondrial-like	Foragers	Ctrl	F2-C	F2
A0A088ART2	409384	GB54372	LOC409384	26	570	60.4	4.95227	60 kDa heat shock protein, mitochondrial-like	Nurses	Expt	N2	N2
A0A088ART2	409384	GB54372	LOC409384	1	570	60.4	0.340086	60 kDa heat shock protein, mitochondrial-like	Nurses	Ctrl	N1-C	N1
A0A088ART2	409384	GB54372	LOC409384	32	570	60.4	14.9945	60 kDa heat shock protein, mitochondrial-like	Nurses	Expt	N3	N3
A0A088ART2	409384	GB54372	LOC409384	47	570	60.4	13.6075	60 kDa heat shock protein, mitochondrial-like	Foragers	Expt	F2	F2
A0A088A1A1	551648	GB44996	Hex110	11	1010	112.1	2.11123	hexamerin 110 precursor	Nurses	Ctrl	N1-C	N1
A0A088A1A1	551648	GB44996	Hex110	38	1010	112.1	10.0489	hexamerin 110 precursor	Nurses	Expt	N3	N3
A0A088A1A1	551648	GB44996	Hex110	16	1010	112.1	3.07088	hexamerin 110 precursor	Nurses	Expt	N1	N1
A0A088A1A1	551648	GB44996	Hex110	21	1010	112.1	5.85244	hexamerin 110 precursor	Foragers	Expt	F1	F1
A0A088A1A1	551648	GB44996	Hex110	30	1010	112.1	3.22482	hexamerin 110 precursor	Nurses	Expt	N2	N2
A0A088A1A1	551648	GB44996	Hex110	3	1010	112.1	0.261482	hexamerin 110 precursor	Foragers	Expt	F3	F3
A0A088A1A1	551648	GB44996	Hex110	36	1010	112.1	3.86978	hexamerin 110 precursor	Nurses	Ctrl	N2-C	N2
A0A088A1A1	551648	GB44996	Hex110	16	1010	112.1	2.61429	hexamerin 110 precursor	Foragers	Expt	F2	F2
A0A087ZTY7	408605	GB42297	Hsc70-5	22	687	75.4	2.81908	heat shock protein cognate 5	Foragers	Expt	F3	F3
A0A087ZTY7	408605	GB42297	Hsc70-5	9	687	75.4	1.4223	heat shock protein cognate 5	Nurses	Expt	N2	N2
A0A087ZTY7	408605	GB42297	Hsc70-5	15	687	75.4	6.14573	heat shock protein cognate 5	Foragers	Expt	F1	F1
A0A087ZTY7	408605	GB42297	Hsc70-5	9	687	75.4	3.49899	heat shock protein cognate 5	Nurses	Expt	N3	N3
A0A087ZTY7	408605	GB42297	Hsc70-5	1	687	75.4	0.12814	heat shock protein cognate 5	Foragers	Ctrl	F3-C	F3
A0A087ZTY7	408605	GB42297	Hsc70-5	8	687	75.4	2.25734	heat shock protein cognate 5	Nurses	Expt	N1	N1
A0A087ZTY7	408605	GB42297	Hsc70-5	3	687	75.4	0.4741	heat shock protein cognate 5	Nurses	Ctrl	N2-C	N2
A0A087ZTY7	408605	GB42297	Hsc70-5	17	687	75.4	4.08364	heat shock protein cognate 5	Foragers	Expt	F2	F2
A0A088AJN6	409814	GB51751	LOC409814	2	669	76.9	0.798475	Beta-glucuronidase	Nurses	Expt	N3	N3
A0A088AJN6	409814	GB51751	LOC409814	15	669	76.9	6.31109	Beta-glucuronidase	Foragers	Expt	F1	F1
A0A088AJN6	409814	GB51751	LOC409814	4	669	76.9	0.649142	Beta-glucuronidase	Nurses	Expt	N2	N2
A0A088AJN6	409814	GB51751	LOC409814	8	669	76.9	1.0527	Beta-glucuronidase	Foragers	Expt	F3	F3
A0A088AJN6	409814	GB51751	LOC409814	17	669	76.9	4.19351	Beta-glucuronidase	Foragers	Expt	F2	F2
A0A088AJN6	409814	GB51751	LOC409814	2	669	76.9	0.579519	Beta-glucuronidase	Nurses	Expt	N1	N1
A0A088ACF4	NA	GB49117	Hsc70-3	6	655	72.4	0.994525	heat shock protein cognate 3 precursor	Nurses	Expt	N2	N2
A0A088ACF4	NA	GB49117	Hsc70-3	5	655	72.4	0.672001	heat shock protein cognate 3 precursor	Foragers	Ctrl	F3-C	F3
A0A088ACF4	NA	GB49117	Hsc70-3	1	655	72.4	0.25195	heat shock protein cognate 3 precursor	Foragers	Ctrl	F2-C	F2
A0A088ACF4	NA	GB49117	Hsc70-3	12	655	72.4	5.15679	heat shock protein cognate 3 precursor	Foragers	Expt	F1	F1
A0A088ACF4	NA	GB49117	Hsc70-3	8	655	72.4	1.32603	heat shock protein cognate 3 precursor	Nurses	Ctrl	N2-C	N2
A0A088ACF4	NA	GB49117	Hsc70-3	2	655	72.4	0.591906	heat shock protein cognate 3 precursor	Nurses	Ctrl	N1-C	N1
A0A088ACF4	NA	GB49117	Hsc70-3	10	655	72.4	2.95953	heat shock protein cognate 3 precursor	Nurses	Expt	N1	N1
A0A088ACF4	NA	GB49117	Hsc70-3	18	655	72.4	2.4192	heat shock protein cognate 3 precursor	Foragers	Expt	F3	F3
A0A088ACF4	NA	GB49117	Hsc70-3	7	655	72.4	2.85439	heat shock protein cognate 3 precursor	Nurses	Expt	N3	N3
A0A088ACF4	NA	GB49117	Hsc70-3	18	655	72.4	4.5351	heat shock protein cognate 3 precursor	Foragers	Expt	F2	F2
A0A088ACZ3	551325	GB49313	porin; LOC551325	2	283	30.5	0.622136	voltage-dependent anion-selective channel-like isoform X1	Foragers	Ctrl	F3-C	F3
A0A088ACZ3	551325	GB49313	porin; LOC551325	8	283	30.5	2.48854	voltage-dependent anion-selective channel-like isoform X1	Foragers	Expt	F3	F3
A0A088ACZ3	551325	GB49313	porin; LOC551325	10	283	30.5	9.4378	voltage-dependent anion-selective channel-like isoform X1	Nurses	Expt	N3	N3
A0A088ACZ3	551325	GB49313	porin; LOC551325	8	283	30.5	3.06909	voltage-dependent anion-selective channel-like isoform X1	Nurses	Expt	N2	N2
A0A088ACZ3	551325	GB49313	porin; LOC551325	10	283	30.5	5.83135	voltage-dependent anion-selective channel-like isoform X1	Foragers	Expt	F2	F2
A0A088ACZ3	551325	GB49313	porin; LOC551325	6	283	30.5	2.30181	voltage-dependent anion-selective channel-like isoform X1	Nurses	Ctrl	N2-C	N2
A0A088ACZ3	551325	GB49313	porin; LOC551325	7	283	30.5	6.96227	voltage-dependent anion-selective channel-like isoform X1	Foragers	Expt	F1	F1
A0A088ACZ3	551325	GB49313	porin; LOC551325	8	283	30.5	5.47983	voltage-dependent anion-selective channel-like isoform X1	Nurses	Expt	N1	N1
A0A087ZQI5	409114	GB41028	Atp5a1; LOC409114	3	547	59.5	0.905085	ATP synthase subunit alpha	Foragers	Ctrl	F2-C	F2
A0A087ZQI5	409114	GB41028	Atp5a1; LOC409114	9	547	59.5	4.63121	ATP synthase subunit alpha	Foragers	Expt	F1	F1
A0A087ZQI5	409114	GB41028	Atp5a1; LOC409114	13	547	59.5	3.92203	ATP synthase subunit alpha	Foragers	Expt	F2	F2
A0A087ZQI5	409114	GB41028	Atp5a1; LOC409114	9	547	59.5	3.18947	ATP synthase subunit alpha	Nurses	Expt	N1	N1
A0A087ZQI5	409114	GB41028	Atp5a1; LOC409114	12	547	59.5	1.93124	ATP synthase subunit alpha	Foragers	Expt	F3	F3
A0A087ZQI5	409114	GB41028	Atp5a1; LOC409114	15	547	59.5	2.97721	ATP synthase subunit alpha	Nurses	Ctrl	N2-C	N2
A0A087ZQI5	409114	GB41028	Atp5a1; LOC409114	1	547	59.5	0.514579	ATP synthase subunit alpha	Foragers	Ctrl	F1-C	F1
A0A087ZQI5	409114	GB41028	Atp5a1; LOC409114	3	547	59.5	1.06316	ATP synthase subunit alpha	Nurses	Ctrl	N1-C	N1
A0A087ZQI5	409114	GB41028	Atp5a1; LOC409114	8	547	59.5	3.90625	ATP synthase subunit alpha	Nurses	Expt	N3	N3
A0A087ZQI5	409114	GB41028	Atp5a1; LOC409114	6	547	59.5	0.965618	ATP synthase subunit alpha	Foragers	Ctrl	F3-C	F3
A0A087ZQI5	409114	GB41028	Atp5a1; LOC409114	9	547	59.5	1.78633	ATP synthase subunit alpha	Nurses	Expt	N2	N2
B0LUE8	552391	GB55452	A4	6	193	21.3	8.30331	Apolipophorin-III-like protein	Nurses	Expt	N3	N3
B0LUE8	552391	GB55452	A4	4	193	21.3	2.25013	Apolipophorin-III-like protein	Nurses	Expt	N2	N2
B0LUE8	552391	GB55452	A4	3	193	21.3	2.56519	Apolipophorin-III-like protein	Foragers	Expt	F2	F2
B0LUE8	552391	GB55452	A4	5	193	21.3	7.29209	Apolipophorin-III-like protein	Foragers	Expt	F1	F1
B0LUE8	552391	GB55452	A4	2	193	21.3	0.912251	Apolipophorin-III-like protein	Foragers	Expt	F3	F3
B0LUE8	552391	GB55452	A4	4	193	21.3	2.25013	Apolipophorin-III-like protein	Nurses	Ctrl	N2-C	N2
B0LUE8	552391	GB55452	A4	8	193	21.3	8.0352	Apolipophorin-III-like protein	Nurses	Expt	N1	N1
B0LUE8	552391	GB55452	A4	1	193	21.3	0.456125	Apolipophorin-III-like protein	Foragers	Ctrl	F3-C	F3
B0LUE8	552391	GB55452	A4	2	193	21.3	2.0088	Apolipophorin-III-like protein	Nurses	Ctrl	N1-C	N1
A0A088AHJ0	408291	GB50970	LOC408291	3	399	42.5	2.00819	3-ketoacyl-CoA thiolase, mitochondrial	Nurses	Expt	N3	N3
A0A088AHJ0	408291	GB50970	LOC408291	6	399	42.5	4.2327	3-ketoacyl-CoA thiolase, mitochondrial	Foragers	Expt	F1	F1
A0A088AHJ0	408291	GB50970	LOC408291	7	399	42.5	3.40086	3-ketoacyl-CoA thiolase, mitochondrial	Nurses	Expt	N1	N1
A0A088AHJ0	408291	GB50970	LOC408291	1	399	42.5	0.220632	3-ketoacyl-CoA thiolase, mitochondrial	Foragers	Ctrl	F3-C	F3
A0A088AHJ0	408291	GB50970	LOC408291	2	399	42.5	0.971675	3-ketoacyl-CoA thiolase, mitochondrial	Nurses	Ctrl	N1-C	N1
A0A088AHJ0	408291	GB50970	LOC408291	4	399	42.5	1.08841	3-ketoacyl-CoA thiolase, mitochondrial	Nurses	Ctrl	N2-C	N2
A0A088AHJ0	408291	GB50970	LOC408291	5	399	42.5	2.06801	3-ketoacyl-CoA thiolase, mitochondrial	Foragers	Expt	F2	F2
A0A088AHJ0	408291	GB50970	LOC408291	2	399	42.5	0.544205	3-ketoacyl-CoA thiolase, mitochondrial	Nurses	Expt	N2	N2
A0A088AHJ0	408291	GB50970	LOC408291	6	399	42.5	1.32379	3-ketoacyl-CoA thiolase, mitochondrial	Foragers	Expt	F3	F3
A0A088AFB1	408526	GB50158	RpL4; LOC408526	5	429	48.3	3.28059	A0A088AFB1	Foragers	Expt	F1	F1
A0A088AFB1	408526	GB50158	RpL4; LOC408526	7	429	48.3	4.35811	A0A088AFB1	Nurses	Expt	N3	N3
A0A088AFB1	408526	GB50158	RpL4; LOC408526	10	429	48.3	2.05203	A0A088AFB1	Foragers	Ctrl	F3-C	F3
A0A088AFB1	408526	GB50158	RpL4; LOC408526	4	429	48.3	1.0123	A0A088AFB1	Nurses	Expt	N2	N2
A0A088AFB1	408526	GB50158	RpL4; LOC408526	14	429	48.3	2.87285	A0A088AFB1	Foragers	Expt	F3	F3
A0A088AFB1	408526	GB50158	RpL4; LOC408526	3	429	48.3	1.35559	A0A088AFB1	Nurses	Expt	N1	N1
A0A088AFB1	408526	GB50158	RpL4; LOC408526	3	429	48.3	0.759223	A0A088AFB1	Nurses	Ctrl	N2-C	N2
A0A088AFB1	408526	GB50158	RpL4; LOC408526	13	429	48.3	5.00082	A0A088AFB1	Foragers	Expt	F2	F2
A0A087ZRE3	544670	GB41358	EF1a-F2	16	461	50.3	3.76812	Elongation factor 1-alpha	Nurses	Ctrl	N2-C	N2
A0A087ZRE3	544670	GB41358	EF1a-F2	9	461	50.3	3.78447	Elongation factor 1-alpha	Nurses	Expt	N1	N1
A0A087ZRE3	544670	GB41358	EF1a-F2	11	461	50.3	3.93774	Elongation factor 1-alpha	Foragers	Expt	F2	F2
A0A087ZRE3	544670	GB41358	EF1a-F2	9	461	50.3	2.11957	Elongation factor 1-alpha	Nurses	Expt	N2	N2
A0A087ZRE3	544670	GB41358	EF1a-F2	8	461	50.3	4.88459	Elongation factor 1-alpha	Foragers	Expt	F1	F1
A0A087ZRE3	544670	GB41358	EF1a-F2	10	461	50.3	5.7937	Elongation factor 1-alpha	Nurses	Expt	N3	N3
A0A087ZRE3	544670	GB41358	EF1a-F2	4	461	50.3	1.43191	Elongation factor 1-alpha	Foragers	Ctrl	F2-C	F2
A0A087ZRE3	544670	GB41358	EF1a-F2	8	461	50.3	1.52767	Elongation factor 1-alpha	Foragers	Ctrl	F3-C	F3
A0A087ZRE3	544670	GB41358	EF1a-F2	9	461	50.3	1.71863	Elongation factor 1-alpha	Foragers	Expt	F3	F3
A0A087ZRE3	544670	GB41358	EF1a-F2	6	461	50.3	2.52298	Elongation factor 1-alpha	Nurses	Ctrl	N1-C	N1
A0A088AHS6	NA	GB51059	LOC410211	4	431	49.1	1.0076	four and a half LIM domains protein 2 isoform X9	Nurses	Expt	N2	N2
A0A088AHS6	NA	GB51059	LOC410211	3	431	49.1	1.3493	four and a half LIM domains protein 2 isoform X9	Nurses	Expt	N1	N1
A0A088AHS6	NA	GB51059	LOC410211	3	431	49.1	1.14868	four and a half LIM domains protein 2 isoform X9	Foragers	Ctrl	F2-C	F2
A0A088AHS6	NA	GB51059	LOC410211	5	431	49.1	1.02125	four and a half LIM domains protein 2 isoform X9	Foragers	Ctrl	F3-C	F3
A0A088AHS6	NA	GB51059	LOC410211	8	431	49.1	3.06315	four and a half LIM domains protein 2 isoform X9	Foragers	Expt	F2	F2
A0A088AHS6	NA	GB51059	LOC410211	5	431	49.1	1.2595	four and a half LIM domains protein 2 isoform X9	Nurses	Ctrl	N2-C	N2
A0A088AHS6	NA	GB51059	LOC410211	6	431	49.1	3.91844	four and a half LIM domains protein 2 isoform X9	Foragers	Expt	F1	F1
A0A088AHS6	NA	GB51059	LOC410211	4	431	49.1	2.47879	four and a half LIM domains protein 2 isoform X9	Nurses	Expt	N3	N3
A0A088AHS6	NA	GB51059	LOC410211	5	431	49.1	1.02125	four and a half LIM domains protein 2 isoform X9	Foragers	Expt	F3	F3
A0A087ZV06	406126	GB42679	Rps8	8	208	23.9	3.38585	40S ribosomal protein S8	Foragers	Expt	F3	F3
A0A087ZV06	406126	GB42679	Rps8	4	208	23.9	2.08786	40S ribosomal protein S8	Nurses	Ctrl	N2-C	N2
A0A087ZV06	406126	GB42679	Rps8	6	208	23.9	4.7604	40S ribosomal protein S8	Foragers	Expt	F2	F2
A0A087ZV06	406126	GB42679	Rps8	5	208	23.9	2.60983	40S ribosomal protein S8	Nurses	Expt	N2	N2
A0A087ZV06	406126	GB42679	Rps8	5	208	23.9	6.76622	40S ribosomal protein S8	Foragers	Expt	F1	F1
A0A087ZV06	406126	GB42679	Rps8	6	208	23.9	5.5918	40S ribosomal protein S8	Nurses	Expt	N1	N1
A0A087ZV06	406126	GB42679	Rps8	7	208	23.9	2.96262	40S ribosomal protein S8	Foragers	Ctrl	F3-C	F3
A0A087ZV06	406126	GB42679	Rps8	6	208	23.9	7.70451	40S ribosomal protein S8	Nurses	Expt	N3	N3
A0A087ZV06	406126	GB42679	Rps8	2	208	23.9	1.5868	40S ribosomal protein S8	Foragers	Ctrl	F2-C	F2
A0A087ZV06	406126	GB42679	Rps8	4	208	23.9	3.72787	40S ribosomal protein S8	Nurses	Ctrl	N1-C	N1
A0A087ZYZ1	408782	GB44133	LOC408782	1	447	50.1	0.369188	Tubulin beta chain	Foragers	Ctrl	F2-C	F2
A0A087ZYZ1	408782	GB44133	LOC408782	5	447	50.1	1.21442	Tubulin beta chain	Nurses	Expt	N2	N2
A0A087ZYZ1	408782	GB44133	LOC408782	5	447	50.1	3.14849	Tubulin beta chain	Foragers	Expt	F1	F1
A0A087ZYZ1	408782	GB44133	LOC408782	8	447	50.1	3.46934	Tubulin beta chain	Nurses	Expt	N1	N1
A0A087ZYZ1	408782	GB44133	LOC408782	8	447	50.1	1.57552	Tubulin beta chain	Foragers	Expt	F3	F3
A0A087ZYZ1	408782	GB44133	LOC408782	12	447	50.1	4.43026	Tubulin beta chain	Foragers	Expt	F2	F2
A0A087ZYZ1	408782	GB44133	LOC408782	5	447	50.1	2.98758	Tubulin beta chain	Nurses	Expt	N3	N3
A0A087ZYZ1	408782	GB44133	LOC408782	13	447	50.1	3.15749	Tubulin beta chain	Nurses	Ctrl	N2-C	N2
A0A087ZYZ1	408782	GB44133	LOC408782	10	447	50.1	1.9694	Tubulin beta chain	Foragers	Ctrl	F3-C	F3
Q6VQ13	406075	GB42422	Ant	6	300	33	1.76064	ADP/ATP translocase	Foragers	Expt	F3	F3
Q6VQ13	406075	GB42422	Ant	9	300	33	4.95081	ADP/ATP translocase	Foragers	Expt	F2	F2
Q6VQ13	406075	GB42422	Ant	4	300	33	1.17376	ADP/ATP translocase	Foragers	Ctrl	F3-C	F3
Q6VQ13	406075	GB42422	Ant	1	300	33	0.646164	ADP/ATP translocase	Nurses	Ctrl	N1-C	N1
Q6VQ13	406075	GB42422	Ant	1	300	33	0.55009	ADP/ATP translocase	Foragers	Ctrl	F2-C	F2
Q6VQ13	406075	GB42422	Ant	3	300	33	1.08569	ADP/ATP translocase	Nurses	Expt	N2	N2
Q6VQ13	406075	GB42422	Ant	5	300	33	4.69124	ADP/ATP translocase	Foragers	Expt	F1	F1
Q6VQ13	406075	GB42422	Ant	2	300	33	0.723793	ADP/ATP translocase	Nurses	Ctrl	N2-C	N2
Q6VQ13	406075	GB42422	Ant	2	300	33	1.29233	ADP/ATP translocase	Nurses	Expt	N1	N1
Q6VQ13	406075	GB42422	Ant	4	300	33	3.5612	ADP/ATP translocase	Nurses	Expt	N3	N3
A0A087ZSC9	552671	GB41715	LOC552671	5	442	47.6	1.86682	Cytochrome b-c1 complex subunit	Foragers	Expt	F2	F2
A0A087ZSC9	552671	GB41715	LOC552671	6	442	47.6	2.63144	Cytochrome b-c1 complex subunit	Nurses	Expt	N1	N1
A0A087ZSC9	552671	GB41715	LOC552671	6	442	47.6	1.19501	Cytochrome b-c1 complex subunit	Foragers	Expt	F3	F3
A0A087ZSC9	552671	GB41715	LOC552671	4	442	47.6	2.54728	Cytochrome b-c1 complex subunit	Foragers	Expt	F1	F1
A0A087ZSC9	552671	GB41715	LOC552671	2	442	47.6	0.491262	Cytochrome b-c1 complex subunit	Nurses	Ctrl	N2-C	N2
A0A087ZSC9	552671	GB41715	LOC552671	4	442	47.6	2.4171	Cytochrome b-c1 complex subunit	Nurses	Expt	N3	N3
A0A087ZSC9	552671	GB41715	LOC552671	1	442	47.6	0.199168	Cytochrome b-c1 complex subunit	Foragers	Ctrl	F3-C	F3
A0A087ZSC9	552671	GB41715	LOC552671	5	442	47.6	1.22816	Cytochrome b-c1 complex subunit	Nurses	Expt	N2	N2
A0A088ASL4	NA	GB54676	LOC727622	3	365	41.5	2.31349	Aspartate aminotransferase	Foragers	Expt	F1	F1
A0A088ASL4	NA	GB54676	LOC727622	4	365	41.5	2.12437	Aspartate aminotransferase	Nurses	Expt	N1	N1
A0A088ASL4	NA	GB54676	LOC727622	3	365	41.5	0.723552	Aspartate aminotransferase	Foragers	Expt	F3	F3
A0A088ASL4	NA	GB54676	LOC727622	3	365	41.5	2.19526	Aspartate aminotransferase	Nurses	Expt	N3	N3
A0A088ASL4	NA	GB54676	LOC727622	3	365	41.5	0.892347	Aspartate aminotransferase	Nurses	Expt	N2	N2
A0A088ASL4	NA	GB54676	LOC727622	3	365	41.5	1.35639	Aspartate aminotransferase	Foragers	Expt	F2	F2
A0A088ASL4	NA	GB54676	LOC727622	1	365	41.5	0.241184	Aspartate aminotransferase	Foragers	Ctrl	F3-C	F3
A0A088ASL4	NA	GB54676	LOC727622	3	365	41.5	0.892347	Aspartate aminotransferase	Nurses	Ctrl	N2-C	N2
A0A088AEP8	413697	GB49937	LOC413697	10	627	68.6	3.09169	Bifunctional ATP-dependent dihydroxyacetone kinase/FAD-AMP lyase (cyclizing)	Nurses	Expt	N1	N1
A0A088AEP8	413697	GB49937	LOC413697	4	627	68.6	0.692625	Bifunctional ATP-dependent dihydroxyacetone kinase/FAD-AMP lyase (cyclizing)	Nurses	Expt	N2	N2
A0A088AEP8	413697	GB49937	LOC413697	2	627	68.6	0.526402	Bifunctional ATP-dependent dihydroxyacetone kinase/FAD-AMP lyase (cyclizing)	Foragers	Expt	F2	F2
A0A088AEP8	413697	GB49937	LOC413697	3	627	68.6	1.34677	Bifunctional ATP-dependent dihydroxyacetone kinase/FAD-AMP lyase (cyclizing)	Foragers	Expt	F1	F1
A0A088AEP8	413697	GB49937	LOC413697	3	627	68.6	0.421207	Bifunctional ATP-dependent dihydroxyacetone kinase/FAD-AMP lyase (cyclizing)	Foragers	Expt	F3	F3
A0A088AEP8	413697	GB49937	LOC413697	3	627	68.6	1.27794	Bifunctional ATP-dependent dihydroxyacetone kinase/FAD-AMP lyase (cyclizing)	Nurses	Expt	N3	N3
A0A088AEP8	413697	GB49937	LOC413697	4	627	68.6	0.692625	Bifunctional ATP-dependent dihydroxyacetone kinase/FAD-AMP lyase (cyclizing)	Nurses	Ctrl	N2-C	N2
A0A088AEP8	413697	GB49937	LOC413697	2	627	68.6	0.618338	Bifunctional ATP-dependent dihydroxyacetone kinase/FAD-AMP lyase (cyclizing)	Nurses	Ctrl	N1-C	N1
A0A087ZZX7	NA	GB44493	LOC551758	4	528	60.1	1.46855	arylsulfatase B-like isoform X3	Nurses	Expt	N1	N1
A0A087ZZX7	NA	GB44493	LOC551758	4	528	60.1	2.13238	arylsulfatase B-like isoform X3	Foragers	Expt	F1	F1
A0A087ZZX7	NA	GB44493	LOC551758	3	528	60.1	1.51756	arylsulfatase B-like isoform X3	Nurses	Expt	N3	N3
A0A087ZZX7	NA	GB44493	LOC551758	4	528	60.1	1.25021	arylsulfatase B-like isoform X3	Foragers	Expt	F2	F2
A0A087ZZX7	NA	GB44493	LOC551758	5	528	60.1	0.833638	arylsulfatase B-like isoform X3	Foragers	Expt	F3	F3
A0A087ZZX7	NA	GB44493	LOC551758	3	528	60.1	0.616869	arylsulfatase B-like isoform X3	Nurses	Expt	N2	N2
A0A088AV85	551330	GB55639	RpS3; LOC551330	3	242	26.8	1.09131	A0A088AV85	Foragers	Ctrl	F3-C	F3
A0A088AV85	551330	GB55639	RpS3; LOC551330	7	242	26.8	2.54639	A0A088AV85	Foragers	Expt	F3	F3
A0A088AV85	551330	GB55639	RpS3; LOC551330	3	242	26.8	2.40309	A0A088AV85	Nurses	Expt	N1	N1
A0A088AV85	551330	GB55639	RpS3; LOC551330	1	242	26.8	0.68193	A0A088AV85	Foragers	Ctrl	F2-C	F2
A0A088AV85	551330	GB55639	RpS3; LOC551330	2	242	26.8	2.32624	A0A088AV85	Foragers	Expt	F1	F1
A0A088AV85	551330	GB55639	RpS3; LOC551330	5	242	26.8	3.40965	A0A088AV85	Foragers	Expt	F2	F2
A0A088AV85	551330	GB55639	RpS3; LOC551330	2	242	26.8	0.897264	A0A088AV85	Nurses	Expt	N2	N2
A0A088AV85	551330	GB55639	RpS3; LOC551330	2	242	26.8	2.20735	A0A088AV85	Nurses	Expt	N3	N3
A0A088AV85	551330	GB55639	RpS3; LOC551330	3	242	26.8	1.3459	A0A088AV85	Nurses	Ctrl	N2-C	N2
A0A087ZPK0	406119	GB40673	Cryl1	3	317	35.8	0.833112	lambda crystallin-like protein	Foragers	Expt	F3	F3
A0A087ZPK0	406119	GB40673	Cryl1	3	317	35.8	1.02747	lambda crystallin-like protein	Nurses	Expt	N2	N2
A0A087ZPK0	406119	GB40673	Cryl1	4	317	35.8	3.55173	lambda crystallin-like protein	Foragers	Expt	F1	F1
A0A087ZPK0	406119	GB40673	Cryl1	2	317	35.8	1.68511	lambda crystallin-like protein	Nurses	Expt	N3	N3
A0A087ZPK0	406119	GB40673	Cryl1	3	317	35.8	1.02747	lambda crystallin-like protein	Nurses	Ctrl	N2-C	N2
A0A087ZPK0	406119	GB40673	Cryl1	1	317	35.8	0.611511	lambda crystallin-like protein	Nurses	Ctrl	N1-C	N1
A0A087ZPK0	406119	GB40673	Cryl1	2	317	35.8	1.22302	lambda crystallin-like protein	Nurses	Expt	N1	N1
A0A087ZPK0	406119	GB40673	Cryl1	7	317	35.8	3.64413	lambda crystallin-like protein	Foragers	Expt	F2	F2
A0A088AHT9	550651	GB51072	LOC550651	3	262	29.4	1.24316	40S ribosomal protein S4	Nurses	Expt	N2	N2
A0A088AHT9	550651	GB51072	LOC550651	7	262	29.4	4.40912	40S ribosomal protein S4	Foragers	Expt	F2	F2
A0A088AHT9	550651	GB51072	LOC550651	4	262	29.4	1.344	40S ribosomal protein S4	Foragers	Ctrl	F3-C	F3
A0A088AHT9	550651	GB51072	LOC550651	1	262	29.4	0.739882	40S ribosomal protein S4	Nurses	Ctrl	N1-C	N1
A0A088AHT9	550651	GB51072	LOC550651	3	262	29.4	3.05828	40S ribosomal protein S4	Nurses	Expt	N3	N3
A0A088AHT9	550651	GB51072	LOC550651	7	262	29.4	2.352	40S ribosomal protein S4	Foragers	Expt	F3	F3
A0A088AHT9	550651	GB51072	LOC550651	1	262	29.4	0.629875	40S ribosomal protein S4	Foragers	Ctrl	F2-C	F2
A0A088AHT9	550651	GB51072	LOC550651	2	262	29.4	0.828771	40S ribosomal protein S4	Nurses	Ctrl	N2-C	N2
A0A088AHT9	550651	GB51072	LOC550651	4	262	29.4	2.95953	40S ribosomal protein S4	Nurses	Expt	N1	N1
A0A088AHT9	550651	GB51072	LOC550651	3	262	29.4	3.22299	40S ribosomal protein S4	Foragers	Expt	F1	F1
A0A088AP68	412815	GB53412	LOC412815	2	2388	264.3	0.235741	Fatty acid synthase	Foragers	Expt	F1	F1
A0A088AP68	412815	GB53412	LOC412815	8	2388	264.3	0.363715	Fatty acid synthase	Nurses	Expt	N2	N2
A0A088AP68	412815	GB53412	LOC412815	2	2388	264.3	0.138214	Fatty acid synthase	Foragers	Expt	F2	F2
A0A088AP68	412815	GB53412	LOC412815	13	2388	264.3	1.45401	Fatty acid synthase	Nurses	Expt	N3	N3
A0A088AP68	412815	GB53412	LOC412815	11	2388	264.3	0.89294	Fatty acid synthase	Nurses	Expt	N1	N1
A0A088AP68	412815	GB53412	LOC412815	6	2388	264.3	0.272786	Fatty acid synthase	Nurses	Ctrl	N2-C	N2
A0A088AP68	412815	GB53412	LOC412815	3	2388	264.3	0.110593	Fatty acid synthase	Foragers	Expt	F3	F3
A0A088AP68	412815	GB53412	LOC412815	3	2388	264.3	0.243529	Fatty acid synthase	Nurses	Ctrl	N1-C	N1
A0A088A0L9	551107	GB44749	RpL9; LOC551107	1	190	21.5	0.868564	60S ribosomal protein L9	Foragers	Ctrl	F2-C	F2
A0A088A0L9	551107	GB44749	RpL9; LOC551107	2	190	21.5	0.926655	60S ribosomal protein L9	Foragers	Ctrl	F3-C	F3
A0A088A0L9	551107	GB44749	RpL9; LOC551107	2	190	21.5	2.96289	60S ribosomal protein L9	Foragers	Expt	F1	F1
A0A088A0L9	551107	GB44749	RpL9; LOC551107	4	190	21.5	1.85331	60S ribosomal protein L9	Foragers	Expt	F3	F3
A0A088A0L9	551107	GB44749	RpL9; LOC551107	3	190	21.5	1.71425	60S ribosomal protein L9	Nurses	Ctrl	N2-C	N2
A0A088A0L9	551107	GB44749	RpL9; LOC551107	4	190	21.5	3.47426	60S ribosomal protein L9	Foragers	Expt	F2	F2
A0A088A0L9	551107	GB44749	RpL9; LOC551107	5	190	21.5	7.02868	60S ribosomal protein L9	Nurses	Expt	N3	N3
A0A088A0L9	551107	GB44749	RpL9; LOC551107	3	190	21.5	1.71425	60S ribosomal protein L9	Nurses	Expt	N2	N2
A0A088A0L9	551107	GB44749	RpL9; LOC551107	3	190	21.5	3.06078	60S ribosomal protein L9	Nurses	Expt	N1	N1
