# Supplementary material for: Evidence for vitellogenin DNA‐binding in honey bees
Source: Protein Sci. 2025 Sep 13;34(10):e70291. doi: 10.1002/pro.70291 (PMC12432429; doi:10.1002/pro.70291)
Supplement: Supplementary file 4 — Data S2: promoter region binding: Contains the test for promotor region binding. [file PRO-34-e70291-s003.xlsx]

## Sheet: Analysis
Tests for nonrandom occurrence of peak in genome feature using mean of 1000 shuffled peak datasets as expected frequency
genome feature	total 7D peak on chromosomes	obs overlap	obs not overlap	exp overlap	exp not overlap	chi-squared	P-value
promoter	782	123	659	63	719	62.1498	3.18298e-15
tts	782	105	677	62	720	32.3906	1.1193e-11
promoter + tts	782	199	583	105	677	97.2041	6.25377e-23
promoter 2kb	782	176	606	98	684	70.9764	3.61529e-17
